# Supplementary material for: A robust SNP-haplotype assay for Bct gene region conferring resistance to beet curly top virus in common bean (Phaseolus vulgaris L.)
Source: Front Plant Sci. 2023 Jul 14;14:1215950. doi: 10.3389/fpls.2023.1215950 (PMC10382175; doi:10.3389/fpls.2023.1215950)
Supplement: Supplementary file 1 [file Table_1.xlsx]

## Sheet: Table S1
Table S1.﻿ Primers used to generate Tm-shift assay markers for Bct region.
Id_primer	Reference based in G19833v2.1	Alternative	Position G19833v2.1	Gene Model G19833 v2.1	Annotation	SNP Type	Tag Sequence	Forward A	Reverse common	Forward B	Genotyped	Published paper
S07_2938272	G	C	Pv07: 2,938,272	Phvul.007G035900	quiescin-sulfhydryl oxidase 1	Missense	GACAGGTCCNNNTCTTCACACWCCCACATGKTTGATTTCCTTTCKWTTTATNNNTTGAAGATATTAATGTTTATGGTATGCATGACTTGGAAAGATTGCCAGAGCTATCTATGATGTAGAAGAGGCAACTTCTACAGCTTTTGACATCATCTTAGAGCACAAGGTAGATTATCTATTTTCCTTTATTKCTCTTTTGNNCTTATTGTTTTGGATGAYAGTACAAATACTTTATGTTTGGCAGATGATAAAA[G/C]CAGAAACTCGTGCTTCACTCATTAAGTTTCTTCAGCTTTTGGCAGCTCATCATCCTTCTASGAGGTAAGATAAAGGTTTTACWGATCTGTATGATCCTTTCTTCTCTGCTCAGTATTTAATGTCAATTTTTTCATGTTCTGGAT…	gcgggcagggcggcCTTTATGTTTGGCAGATGATAAAAG	GCTGCCAAAAGCTGAAGAAAC	gcgggcCTTTATGTTTGGCAGATGATAAAAC	SnAP	In this study
S07_2943470	T	C	Pv07: 2,943,470	Phvul.007G036000	RING/FYVE/PHD zinc finger superfamily protein	Missense	TKATAAGTTGWGTTATGCAAAACGTACCAAAAAGAGTGGGAAAGAATAGTCCTTATTTCCACTGATTACAAGGGGGAGTGTGTGTCTTAAAATCAGAAGAACCATGAACTGCCCAAGAGAAACAAAGATTGGAAATGTCACAACAGGTAGGAGTAAGTAAGGGCASAGTGGCATACATGCATAASAGAGACAAGAGAGGTTACAATGACAGCAATTGAACGACAGCAAATCAAACTTCCTGTAGCAGRGG[T/C]TGAATACTGATCATAGTTAGAAGTGGTAACGTTTTGATCGGTRGGGACCATGCTAACCAAMTGWGTACTRTTCAAGTCTCTTCTTGAAATCTCCCAATTCCCCCTGACATAAACATCGTGGGAACACATTGGAAAATGGAAACA…	gcgggcagggcggcCAAACTTCCTGTAGCAGAGGC	ACCGATCAAAACGTTACCACTTCT	gcgggcAATCAAACTTCCTGTAGCAGAGGT	SnAP	In this study
Indel_36050	Amplicon of 196 bases	Amplicon of 330 bases	Pv07: 2,954,330	Intergenic	NA	Intergenic	CGTGAGGTTCATAATGCAGCAGTGAGAGCGTTCGTG--------------------------------------------------------------------------------------------------------------------------------------------------------------------------------------------------------------------------------------------------------------------------------------------------------------------------------------------------AGAACCACACCGCAAGTGCCTTCGG…	CGTGAGGTTCATAATGCAGCA	TCAAAAGGCCGCCAGATCTT	NA	SnAP	In this study
S07_2964255	G	C	Pv07: 2,964,255	Phvul.007G036200	Transmembrane Protein	Missense	AAGTAACCATCCAGTGATAACAAATCTGCAAAACATTTAAAAAATCAGATAGAAGAACAGAACAGCKACTCTTGATATACGRGKCATGATAAACAAACGTAACATCWATAGACATAGAAAARAATAACTTACRTGAGGATTGCGTGCTGATATCCMAGGACAGAAAGGACTGCAAAARAATAAGAGCCAGTTATAACCGAAAACTCGKGAACATRAATATAAAATWAGCTCAATTTATTCATAATTTTAT[G/C]ATCAACAAATACCTAGCCCAACAAGAGCCARCAGAAGCATCACAGCTGCTACWACATACAAAGCTAGACGCCTGCAAAATGTAYRTGGTTTAGCATCATACATGGATGRGCTAYAAATTTCTGGAATCAGTTTTATCATTACTT…	gcgggcagggcggcTTGGGCTAGGTATTTGTTGATC	AGCCAGTTATAACCGAAAACTCG	gcgggcTTGGGCTAGGTATTTGTTGATG	SnAP	In this study
S07_2966197	A	G	Pv07: 2,966,197	Phvul.007G036200	Transmembrane Protein	Missense	GGAGAACAAYAGCATTCTAGGATGTTCRATGAGAATTGTTAGGCGACATRMACGAACTCCACTTCTCAACATGGAATTGGCACTGAGCATAGAACRAATCATCCATTCATTTTAAARCACGATGATCAARGAANNNAAAACGGCACTTACAGCCCAATARTGCTGATYTGCAATATCCCAACCACCTCGATATCGATGGAATCCTCGCAGAATGTCAGGCCTATTRGTCCTGTTTGCCGCCAGAATAAGA[A/G]CATCYTCACCTTTAGGCCCTGGTGCTGGAGCTACTTSAGTKAATTCACTCTTCCATTGACCCAAATTCTCTTCTMCCTCCCCTGAAAAATCGAAACAGANNNNNNNNNNNNNNNNNNWAAMCAAATCACACTTGCRAGCAAAGC…	gcgggcGGGCCTAAAGGTGAGGATGT	CTCGCAGAATGTCAGGCCTATT	gcgggcagggcggcGGCCTAAAGGTGAGGATGC	DBP; SnAP	In this study; Candidate SNPs
S07_2970276	G	C	Pv07: 2,970,276	Phvul.007G036300	Exonuclease V (EXO5)	Missense	TACCCAACCTTCATCATATGCAACCTTTTCTTCCTCCAGCACTGAATGATCTCTTTGAAACTCATATCGCAACACTAACATATCATTA[G/C]ATGGTGGCAGCMTTTTGCATGTATTTTGATAATGCMTCACCACATCACCAAGRATCAGTGCTGTGAATCCAGACTCGTAGCATGCTGCTTGTAGATCTTTACTCWGAGTGGCACGAGGATTCAACTCAAAATAATCATACAACTCTTTGCATGGGAAATCATGATGAGCATGT	gcgggcagggcggcATATCGCAACACTAACATATCATTAG	CATCATGATTTCCCATGCAA	gcgggcATATCGCAACACTAACATATCATTAC	DBP; SnAP	In this study; Candidate SNPs
S07_2970381	T	A	Pv07: 2,970,381	Phvul.007G036300	Exonuclease V (EXO5)	Missense	GATCAGTGCTGTGAATCCAGACTCGTAGCATGCTGCTTGTAGATCTTTACTC[T/A]GAGTGGCACGAGGATTCAACTCAAAATAATCATACAACTCTTTGCATGGGAAATCATGATGAGCATGTGC	gcgggcagggcggcTGAATCCTCGTGCCACTCA	GCTGTGAATCCAGACTCGTAGCA	gcgggcTTGAATCCTCGTGCCACTCT	DBP; SnAP	In this study; Candidate SNPs
S07_3001466	G	C	Pv07: 3,001,466	Phvul.007G036900	No Annotations	Missense	GAAGTTGCASKATTGGSAWGGACRTGGTTAGCATRAKAASAACAATTGTAGCAAGTGCAWGAGAAGGTCTGGTGTTSATCAASAGTCTYTGCARCRAYCCAASYRCTTCACATACGTSGGAAMCATAAKTCTSAWAATWSTYYTTMTCCCATTCACTCCAATCSGAAGGASYTTTACCCTTCATTTCCWSMRTCTCAATCTCAYGAATTCGCATTCTMAGAAGGATCATGTTCTSGTCCACCATCTTCCC[G/C]TYRTAGTRSTGCCCARARGARTCACTTTCTGMYGCAGAGATTRAAGTNNNNNTRCGNNNNNNNNNNNNAYTRGAGAAGAACTTSRSTGAAMSAGGGTTTGATAAGAACACRGAAGAACRYAGAGARATYGCTTCCATTTTCNNN…	gcgggcagggcggcCCTTTGGGCAGCACTATGAC	CATCTCAATCTCACGAATTCGCAT	gcgggcCCTTTGGGCAGCACTATGAG	SnAP	In this study
BAT7_3007026	T	C	Pv07: 3,003,523	Phvul.007G036800	ABC-2 type transporter family protein	Missense	AMGCATTAGCTGATNNNNNNGTTGTCCAATTATCACATTGTGTATGTGGTCTTGTTCTATAGGAAACGGCWTACTGTCTCAGTATTTGCTGGTCATCCTTTGCAAAGGTATCTTTCTACTTAGCACCTGTATTAGATAAAWCAAWAAATAGAWRMATATCTKATATGAACAGCAGTAGGCCCAGCTGATTACAAACCTTCGAGGACAAAAGGGCCAACAARATCTACTCYGGGTGACTCAGGGGGCTGGT[T/C]GGAATCAACYTGGACGACTGSCGKAGCYTCAAGTGTCTGATCAACTTCTTCAGAATTGATCTCCTCRAGTTTTAAAAGTGACGTGTTGTYGTCRATGTCRTCGATGGGGATTTCAAGTTGCTGGTATTTRGGTTTGTTTTTCTC…	gcgggcCAGTCGTCCAAGTTGATTCCA	AGGACAAAAGGGCCAACAAAAT	gcgggcagggcggcAGTCGTCCAAGTTGATTCCG	SnAP	In this study
Pv07_3044767	G	A	Pv07: 3,044,767	Phvul.007G037400	Core-2/I-branching beta-1,6-N-acetylglucosaminyltransferase family protein	Synonymous	CTTTTAGTTCSCCAAAGGCTYTCCCTTCCCTTGTTCAGYATGGCTCTCGCTACCCTCCAGCTTTTGCATACTTTATCTCTGGTGGACACMAAGACAAGGACCGGATCTTGCGTTTGTTGTTGGCAGTKTACCATCCTAGGAATAGGTACCTCCTCCATCTTGGGAGGGATGCCAGGGATGAYGAGAGAAAAGCCCTGGTTGCCGCCACSAGGGCRGTGCCGGCGATTCGTGCTTTCGGGAACGTTGATGT[G/A]GTYGGAAAGGCTGATTATGTCACCTACTTGGGGTCCTCCAWTGTGGCCATCRCTCTCCGGGCTGCTGCCATTATGCTCAAATTGGATAGTGGCTGGRATTGGTTCATCACTTTGAGTGCACTGGATTATCCTCTCATCACACAG…	gcgggcagggcggcTTCGGGAACGTTGATGTG	ATTTGAGCATAATGGCAGCAGC	gcgggcCTTTCGGGAACGTTGATGTA	DBP	Ariza-Suarez et al., 2022
Pv07_3313494	G	A	Pv07: 3,313,494	Phvul.007G040400	Leucine-Rich Repeat Protein Kinase-Like Protein	Synonymous	GAAGATTCTGTGCACCGTTCCCTCTACTGAGTCCATGGCTCCGCCCAACGTCACCACATCTTCACCAGCCATTGCTGCCATACCGAAAATTGACTCAAACCCTTCAACAAACACAACGGGAACCACCGCCARTTCTCGTAGTGTATCACC[G/A]AGTGGCCTAAAACCWGCCACCATAGCAGCAATTGTGGTAGGAGACTTGGCYGGCATGGCCCTTTTGGCCCTCGTCATTCTCTTCGTCTACCAACAGAAAAAGAAAAGATATTCGGATCCACATCCAAATTCAAAAGACACCAATGCTGCT	gcgggcagggcggcGTTCTCGTAGTGTATCACCG	GCTATGGTGGCAGGTTTTAG	gcgggcGTTCTCGTAGTGTATCACCA	DBP	Ariza-Suarez et al., 2022
Pv07_3644749	G	T	Pv07: 3,644,749	Phvul.007G045200	Unknown function	Missense	ACACAGAAAAGCAAAGTTGAGTTTGTGAGAGAAGAGAAGAGAAGAGAAGAGAAAGAGAAAGAGAAAGTTAAGCGCATATGGAAGGTTTGATTCCGTATCTCATTCATGCGATGAAGAAGCAGAAGCCTCATGCTCACCGCAGCTATAGGAGCTTCTCCCATTCTGAAAGCTCAACCCGCAGCTACCATTTGCTGTTGGCA[T/G]CTGATTCCTTCACAGGATCTTCTCACAGGAGAACCAGGTCTGATTTTCAGCCTCCCACAAGTGAGTTCTCAGAGCAGAGACATGGTGCTGAGGGATTCTTGGTCAGCCCCACTACTGCTGTCAATGCTAATGCTTCTTATGCTGCCCAACCCTCTACCAATACCACCAACATTCGCCATCGCAAGTGACATCTT…	gcgggcagggcggcCCATTTGCTGTTGGCAG	ATCCCTCAGCACCATGTCTCT	gcgggcACCATTTGCTGTTGGCAT	DBP	Ariza-Suarez et al., 2022

## Sheet: Table S2
Table S2. CTV-Logan agro-inoculation phenotypic data in SnAP accessions. Categories: R - Resistant; IR - Intermediate Resistant; S - Susceptible. NA: Not available
Id. SnAP	Id. Name	Source	CTV-Logan reaction	Number of Plants evaluated			GWAS code
				R	IR	S	R vs. IR vs. S	R vs. S	IR vs. S	R vs. IR	(R+IR) vs. S
SnAP001	Acclaim	HM	Susceptible	0	0	4	0	0	0	NA	0
SnAP002	Accord	HM	Resistant	4	0	0	1	1	NA	1	1
SnAP003	Allure	HM	Resistant	4	0	0	1	1	NA	1	1
SnAP004	Almaty	HM	Resistant	4	0	0	1	1	NA	1	1
SnAP005	Amanda	HM	Segregating R or IR	3	1	0	1	NA	NA	NA	1
SnAP006	Amigo	HM	Segregating R or S	1	0	3	NA	NA	NA	NA	NA
SnAP007	Amity	HM	Resistant	4	0	0	1	1	NA	1	1
SnAP008	Amy	HM	Intermediate Resistant	0	4	0	2	NA	2	2	1
SnAP009	Amythest	HM	Resistant	4	0	0	1	1	NA	1	1
SnAP010	Angers	NA	NA	NA	NA	NA	NA	NA	NA	NA	NA
SnAP011	Apollo	HM	Resistant	4	0	0	1	1	NA	1	1
SnAP012	Applause	HM	Resistant	4	0	0	1	1	NA	1	1
SnAP013	Aristocrop	HM	Segregating R or IR	1	3	0	1	NA	NA	NA	1
SnAP014	Astun	2004	Intermediate Resistant	NA	NA	NA	2	NA	2	2	1
SnAP015	Atlantic	HM	Susceptible	0	0	4	0	0	0	NA	0
SnAP016	Axel	HM	Resistant	4	0	0	1	1	NA	1	1
SnAP017	Baby_Bop	HM	Resistant	4	0	0	1	1	NA	1	1
SnAP018	Balsas	HM	Resistant	4	0	0	1	1	NA	1	1
SnAP019	Banga	HM	Resistant	4	0	0	1	1	NA	1	1
SnAP020	Barrier	HM	Resistant	4	0	0	1	1	NA	1	1
SnAP021	BBL_109	PVP	Susceptible	NA	NA	NA	0	0	0	NA	0
SnAP022	BBL_110	HM	Susceptible	0	0	4	0	0	0	NA	0
SnAP023	BBL_156	HM	Resistant	4	0	0	1	1	NA	1	1
SnAP024	BBL_274	HM	Resistant	4	0	0	1	1	NA	1	1
SnAP025	BBL_47	HM	Susceptible	0	0	4	0	0	0	NA	0
SnAP026	Beany_Baby	HM	Susceptible	0	0	4	0	0	0	NA	0
SnAP027	Benchmark	HM	Resistant	4	0	0	1	1	NA	1	1
SnAP028	Benton	2004; PVP	Susceptible	NA	NA	NA	0	0	0	NA	0
SnAP029	Biscayne	HM	Susceptible	0	0	4	0	0	0	NA	0
SnAP030	Black_Valentine	HM	Susceptible	0	0	3	0	0	0	NA	0
SnAP031	Blazer	HM	Segregating R or S	2	0	2	NA	NA	NA	NA	NA
SnAP032	Blue_Crop	HM	Susceptible	0	0	4	0	0	0	NA	0
SnAP033	Blue_Duet	HM	Segregating R or S	2	0	2	NA	NA	NA	NA	NA
SnAP034	Blue_Knight	HM	Resistant	4	0	0	1	1	NA	1	1
SnAP035	Blue_Lake_Pole	HM	Resistant	4	0	0	1	1	NA	1	1
SnAP036	Blue_Lake_Pole_S7	HM	Resistant	4	0	0	1	1	NA	1	1
SnAP037	Blue_Mountain	GRIN	Resistant	NA	NA	NA	1	1	NA	1	1
SnAP038	Blue_Peter_Pole	HM	Resistant	4	0	0	1	1	NA	1	1
SnAP039	Blue_Ridge	HM	Susceptible	0	0	4	0	0	0	NA	0
SnAP040	Bluepak	HM	Resistant	4	0	0	1	1	NA	1	1
SnAP041	Bogey	HM	Resistant	4	0	0	1	1	NA	1	1
SnAP042	Bogota	2004	Susceptible	NA	NA	NA	0	0	0	NA	0
SnAP043	Bonanza	HM	Susceptible	0	0	4	0	0	0	NA	0
SnAP044	Booster	HM	Resistant	4	0	0	1	1	NA	1	1
SnAP045	Bountiful	HM	Susceptible	0	0	4	0	0	0	NA	0
SnAP046	Bounty	HM	Segregating R or IR	3	1	0	1	NA	NA	NA	1
SnAP047	Brio	2004	Resistant	NA	NA	NA	1	1	NA	1	1
SnAP048	Brittle_Wax	HM	Resistant	4	0	0	1	1	NA	1	1
SnAP049	Broker's_Choice	PVP	Susceptible	NA	NA	NA	0	0	0	NA	0
SnAP050	Bronco	HM	Segregating R or IR	3	1	0	1	NA	NA	NA	1
SnAP051	Burly	PVP	Susceptible	NA	NA	NA	0	0	0	NA	0
SnAP052	Burpee's_Stringless	HM	Segregating R or IR	1	3	0	1	NA	NA	NA	1
SnAP053	Bush_Blue_Lake_53	PVP	Resistant	NA	NA	NA	1	1	NA	1	1
SnAP054	Bush_Blue_Lake_Supreme	HM	Resistant	4	0	0	1	1	NA	1	1
SnAP055	Bush_Kentucky_Wonder_125	HM	Resistant	4	0	0	1	1	NA	1	1
SnAP056	Bush_Romano_350	HM	Susceptible	0	0	4	0	0	0	NA	0
SnAP057	Bush_Romano_635	PVP	Resistant	NA	NA	NA	1	1	NA	1	1
SnAP058	Bush_Romano_71	HM	Susceptible	0	0	4	0	0	0	NA	0
SnAP059	Cadillac	HM	Resistant	4	0	0	1	1	NA	1	1
SnAP060	Caesar	HM	Susceptible	0	0	4	0	0	0	NA	0
SnAP061	Calgreen	HM	Segregating R or IR or S	3	4	1	NA	NA	NA	NA	NA
SnAP062	Cape	PVP	Resistant	NA	NA	NA	1	1	NA	1	1
SnAP063	Capricorn	PVP	Intermediate Resistant	NA	NA	NA	2	NA	2	2	1
SnAP064	Carlo	HM	Resistant	4	0	0	1	1	NA	1	1
SnAP065	Carson	HM	Resistant	4	0	0	1	1	NA	1	1
SnAP066	Cartagena	HM	Resistant	3	0	0	1	1	NA	1	1
SnAP067	Castano	2004; PVP	Resistant	NA	NA	NA	1	1	NA	1	1
SnAP068	Castel	HM	Resistant	3	0	0	1	1	NA	1	1
SnAP069	Catania	HM	Resistant	4	0	0	1	1	NA	1	1
SnAP070	Celtic	2004	Resistant	NA	NA	NA	1	1	NA	1	1
SnAP071	Century_Gold	PVP	Susceptible	NA	NA	NA	0	0	0	NA	0
SnAP072	Charon	2004; PVP	Resistant	NA	NA	NA	1	1	NA	1	1
SnAP073	Checkmate	HM	Susceptible	0	0	4	0	0	0	NA	0
SnAP074	Cherokee	HM	Susceptible	0	0	3	0	0	0	NA	0
SnAP075	Climbing_French	HM	Segregating R or IR or S	3	2	2	NA	NA	NA	NA	NA
SnAP076	Clyde	HM	Resistant	4	0	0	1	1	NA	1	1
SnAP077	Coloma	HM	Segregating R or S	1	0	3	NA	NA	NA	NA	NA
SnAP078	Contender	HM	Segregating R or S	1	0	3	NA	NA	NA	NA	NA
SnAP079	Corbett_Refugee	HM	Resistant	4	0	0	1	1	NA	1	1
SnAP080	Crest	HM	Susceptible	0	0	4	0	0	0	NA	0
SnAP081	Crossville	HM	Susceptible	0	0	4	0	0	0	NA	0
SnAP082	Cruiser	HM	Resistant	4	0	0	1	1	NA	1	1
SnAP083	Cyclone	HM	Susceptible	0	0	4	0	0	0	NA	0
SnAP084	Dandy	2004; PVP	Susceptible	NA	NA	NA	0	0	0	NA	0
SnAP085	Daytona	HM	Susceptible	0	0	4	0	0	0	NA	0
SnAP086	Derby	2004	Resistant	NA	NA	NA	1	1	NA	1	1
SnAP087	DMC_04-01	HM	Segregating R or IR or S	3	2	2	NA	NA	NA	NA	NA
SnAP088	DMC_04-04	PVP	Susceptible	NA	NA	NA	0	0	0	NA	0
SnAP089	DMC_04-14	PVP	Resistant	NA	NA	NA	1	1	NA	1	1
SnAP090	DMC_04-34	PVP	Susceptible	NA	NA	NA	0	0	0	NA	0
SnAP091	DMC_04-60	HM	Resistant	4	0	0	1	1	NA	1	1
SnAP092	DMC_04-61	HM	Resistant	4	0	0	1	1	NA	1	1
SnAP093	DMC_04-88	HM	Segregating R or S	3	0	4	NA	NA	NA	NA	NA
SnAP094	DMC_04-94	HM	Segregating R or S	5	0	2	NA	NA	NA	NA	NA
SnAP095	DMC_06-01	HM	Susceptible	0	0	4	0	0	0	NA	0
SnAP096	DMC_06-39	HM	Susceptible	0	0	4	0	0	0	NA	0
SnAP097	DMC_08-02	HM	Resistant	4	0	0	1	1	NA	1	1
SnAP098	DMC_08-52	HM	Resistant	4	0	0	1	1	NA	1	1
SnAP099	Doral	2004; PVP	Resistant	NA	NA	NA	1	1	NA	1	1
SnAP100	Dubbele_Witte	HM	Intermediate Resistant	0	4	0	2	NA	2	2	1
SnAP101	Duchess	HM	Resistant	4	0	0	1	1	NA	1	1
SnAP102	Dusky	2004; PVP	Intermediate Resistant	NA	NA	NA	2	NA	2	2	1
SnAP103	Dynasty	HM	Resistant	4	0	0	1	1	NA	1	1
SnAP104	Eagle	2004	Susceptible	NA	NA	NA	0	0	0	NA	0
SnAP105	Earligreen	HM	Resistant	4	0	0	1	1	NA	1	1
SnAP106	Earliwax	HM	Resistant	4	0	0	1	1	NA	1	1
SnAP107	Early_Bird	HM	Resistant	4	0	0	1	1	NA	1	1
SnAP108	Early_Blue	HM	Resistant	4	0	0	1	1	NA	1	1
SnAP109	Early_Gallatin	HM	Susceptible	0	0	4	0	0	0	NA	0
SnAP110	Early_Riser	HM	Susceptible	0	0	4	0	0	0	NA	0
SnAP111	Early_Sunray	HM	Segregating R or IR	2	4	0	1	NA	NA	NA	1
SnAP112	Ebro	2004	Susceptible	NA	NA	NA	0	0	0	NA	0
SnAP113	Embassy	HM	Segregating R or IR or S	2	2	2	NA	NA	NA	NA	NA
SnAP114	Empress	HM	Resistant	4	0	0	1	1	NA	1	1
SnAP115	Envy	HM	Resistant	4	0	0	1	1	NA	1	1
SnAP116	Epoch	PVP	Resistant	NA	NA	NA	1	1	NA	1	1
SnAP117	Erin	HM	Segregating R or IR or S	4	1	2	NA	NA	NA	NA	NA
SnAP118	Espada	2004; PVP	Susceptible	NA	NA	NA	0	0	0	NA	0
SnAP119	Esquire	PVP	Intermediate Resistant	NA	NA	NA	2	NA	2	2	1
SnAP120	Evergreen	HM	Resistant	4	0	0	1	1	NA	1	1
SnAP121	Evolutie	HM	Segregating R or IR	5	2	0	1	NA	NA	NA	1
SnAP122	EZ_Harvest	HM	Segregating R or S	4	0	3	NA	NA	NA	NA	NA
SnAP123	EZ_Pick	HM	Segregating R or IR or S	3	2	2	NA	NA	NA	NA	NA
SnAP124	Ferrari	HM	Resistant	5	0	0	1	1	NA	1	1
SnAP125	Fesca	PVP	Resistant	NA	NA	NA	1	1	NA	1	1
SnAP126	Festina	2004; PVP	Resistant	NA	NA	NA	1	1	NA	1	1
SnAP127	Flagrano	HM	Resistant	4	0	0	1	1	NA	1	1
SnAP128	Flamata	HM	Segregating R or S	2	0	4	NA	NA	NA	NA	NA
SnAP129	Flaveol	HM	Resistant	4	0	0	1	1	NA	1	1
SnAP130	Flavio	HM	Resistant	4	0	0	1	1	NA	1	1
SnAP131	Flavor_Sweet	HM	Resistant	4	0	0	1	1	NA	1	1
SnAP132	Flevoro	HM	Resistant	4	0	0	1	1	NA	1	1
SnAP133	Flo	2004	Resistant	NA	NA	NA	1	1	NA	1	1
SnAP134	Foremost	HM	Resistant	4	0	0	1	1	NA	1	1
SnAP135	Fortex	HM	Resistant	4	0	0	1	1	NA	1	1
SnAP136	FR_266	HM	Resistant	4	0	0	1	1	NA	1	1
SnAP137	Frenchy	HM	Resistant	4	0	0	1	1	NA	1	1
SnAP138	Freshpick	HM	Resistant	4	0	0	1	1	NA	1	1
SnAP139	Fury	2004; PVP	Resistant	NA	NA	NA	1	1	NA	1	1
SnAP140	Gabriella	HM	Resistant	4	0	0	1	1	NA	1	1
SnAP141	Gaelic	HM	Resistant	4	0	0	1	1	NA	1	1
SnAP142	Galagold	PVP	Susceptible	NA	NA	NA	0	0	0	NA	0
SnAP143	Galamor	PVP	Susceptible	NA	NA	NA	0	0	0	NA	0
SnAP144	Gallatin_50	HM	Susceptible	0	0	4	0	0	0	NA	0
SnAP145	Galveston	HM	Resistant	4	0	0	1	1	NA	1	1
SnAP146	Gator_Green_15	HM	Susceptible	0	0	4	0	0	0	NA	0
SnAP147	Gem	HM	Segregating R or IR or S	3	2	2	NA	NA	NA	NA	NA
SnAP148	Gentry	HM	Susceptible	0	0	4	0	0	0	NA	0
SnAP149	Gina	PVP	Susceptible	NA	NA	NA	0	0	0	NA	0
SnAP150	Gold_Mine	HM	Susceptible	0	0	4	0	0	0	NA	0
SnAP151	Gold_Ribbon_(Ex_08120703)	HM	Susceptible	0	0	4	0	0	0	NA	0
SnAP152	Goldcrop	2004	Resistant	NA	NA	NA	1	1	NA	1	1
SnAP153	Golden_Gate_Wax	HM	Segregating R or S	4	0	2	NA	NA	NA	NA	NA	Retested showing Segregation in CTV reaction
SnAP154	Golden_Rod	NA	NA	NA	NA	NA	NA	NA	NA	NA	NA
SnAP155	Golden_Sands	HM	Resistant	4	0	0	1	1	NA	1	1
SnAP156	Goldette	HM	Resistant	4	0	0	1	1	NA	1	1
SnAP157	Goldie	HM	Segregating R or S	1	0	3	NA	NA	NA	NA	NA
SnAP158	Goldkist	HM	Susceptible	0	0	4	0	0	0	NA	0
SnAP159	Goldrush	HM	Susceptible	0	0	4	0	0	0	NA	0
SnAP160	Grand_Canyon	PVP	Resistant	NA	NA	NA	1	1	NA	1	1
SnAP161	Green_Arrow	HM	Segregating R or IR	2	4	0	1	NA	NA	NA	1
SnAP162	Green_Genes	HM	Segregating R or IR or S	2	3	1	NA	NA	NA	NA	NA
SnAP163	Greenpak	HM	Susceptible	0	0	4	0	0	0	NA	0
SnAP164	Greensleeves	HM	Segregating R or IR	3	4	0	1	NA	NA	NA	1
SnAP165	Grenoble	2004	Resistant	NA	NA	NA	1	1	NA	1	1
SnAP166	Harvester	HM	Segregating R or IR	3	1	0	1	NA	NA	NA	1
SnAP167	Hayden	HM	Segregating R or IR	3	4	0	1	NA	NA	NA	1
SnAP168	Hercules	2004; PVP	Susceptible	NA	NA	NA	0	0	0	NA	0
SnAP169	Hialeah	2004	Susceptible	NA	NA	NA	0	0	0	NA	0
SnAP170	Highway	HM	Resistant	4	0	0	1	1	NA	1	1
SnAP171	Homestyle	HM	Resistant	4	0	0	1	1	NA	1	1
SnAP172	Hystyle	HM	Resistant	4	0	0	1	1	NA	1	1
SnAP173	Idaho_Refugee	HM	Segregating R or IR	5	2	0	1	NA	NA	NA	1
SnAP174	Ideal_Market	HM	Resistant	4	0	0	1	1	NA	1	1
SnAP175	Igloo	PVP	Resistant	NA	NA	NA	1	1	NA	1	1
SnAP176	Impact	HM	Resistant	4	0	0	1	1	NA	1	1
SnAP177	Improved_Tendergreen	HM	Resistant	3	0	0	1	1	NA	1	1
SnAP178	Imuna	HM	Segregating R or S	4	0	3	NA	NA	NA	NA	NA
SnAP179	Indy_Gold	PVP	Susceptible	NA	NA	NA	0	0	0	NA	0
SnAP180	Isar	HM	Resistant	3	0	0	1	1	NA	1	1
SnAP181	IVT_7214	HM	Resistant	4	0	0	1	1	NA	1	1
SnAP182	IVT_7233	HM	Resistant	4	0	0	1	1	NA	1	1
SnAP183	Jade	PVP	Resistant	NA	NA	NA	1	1	NA	1	1
SnAP184	Jolanda	HM	Resistant	4	0	0	1	1	NA	1	1
SnAP185	Jubba	HM	Resistant	4	0	0	1	1	NA	1	1
SnAP186	Juliet	HM	Resistant	4	0	0	1	1	NA	1	1
SnAP187	Jumbo	HM	Susceptible	0	0	4	0	0	0	NA	0
SnAP188	Kentucky_Blue	HM	Resistant	4	0	0	1	1	NA	1	1
SnAP189	Kentucky_Wonder_Bush	HM	Susceptible	0	0	4	0	0	0	NA	0
SnAP190	Kentucky_Wonder_Pole	HM	Resistant	4	0	0	1	1	NA	1	1
SnAP191	Keygold	PVP	Resistant	NA	NA	NA	1	1	NA	1	1
SnAP192	Koala	HM	Resistant	4	0	0	1	1	NA	1	1
SnAP193	Kylian	HM	Resistant	4	0	0	1	1	NA	1	1
SnAP194	Labrador	HM	Resistant	4	0	0	1	1	NA	1	1
SnAP195	Lake_Erie	HM	Segregating R or IR or S	3	1	3	NA	NA	NA	NA	NA
SnAP196	Lake_Geneva	HM	Susceptible	0	0	4	0	0	0	NA	0
SnAP197	Lake_Largo	HM	Susceptible	0	0	4	0	0	0	NA	0
SnAP198	Lake_Shasta	HM	Segregating R or IR or S	3	2	2	NA	NA	NA	NA	NA
SnAP199	Lake_Superior	HM	Susceptible	0	0	3	0	0	0	NA	0
SnAP200	Lakeland	HM	Susceptible	0	0	4	0	0	0	NA	0
SnAP201	Lancer	HM	Susceptible	0	0	5	0	0	0	NA	0
SnAP202	Landmark	HM	Segregating R or IR	5	2	0	1	NA	NA	NA	1
SnAP203	Landreth's_Stringless	HM	Resistant	4	0	0	1	1	NA	1	1
SnAP204	Laureat	HM	Resistant	4	0	0	1	1	NA	1	1
SnAP205	Legion	HM	Resistant	4	0	0	1	1	NA	1	1
SnAP206	Leon	2004; PVP	Resistant	NA	NA	NA	1	1	NA	1	1
SnAP207	Lute	HM	Resistant	3	0	0	1	1	NA	1	1
SnAP208	Lynx	HM	Resistant	4	0	0	1	1	NA	1	1
SnAP209	Magnum	HM	Susceptible	0	0	4	0	0	0	NA	0
SnAP210	Majestic	HM	Susceptible	0	0	3	0	0	0	NA	0
SnAP211	Malibu	2004	Resistant	NA	NA	NA	1	1	NA	1	1
SnAP212	Marseille	HM	Resistant	4	0	0	1	1	NA	1	1
SnAP213	Masai	2004	Resistant	NA	NA	NA	1	1	NA	1	1
SnAP214	Matador	HM	Resistant	4	0	0	1	1	NA	1	1
SnAP215	Maxibel	HM	Resistant	4	0	0	1	1	NA	1	1
SnAP216	McCaslan_No._42	HM	Resistant	4	0	0	1	1	NA	1	1
SnAP217	Medinah	2004; PVP	Resistant	NA	NA	NA	1	1	NA	1	1
SnAP218	Mercury	PVP	Resistant	NA	NA	NA	1	1	NA	1	1
SnAP219	Miami	HM	Intermediate Resistant	0	4	0	2	NA	2	2	1
SnAP220	Mikado	HM	Resistant	4	0	0	1	1	NA	1	1
SnAP221	Minidoka	HM	Resistant	4	0	0	1	1	NA	1	1
SnAP222	Minuette	2004; PVP	Susceptible	NA	NA	NA	0	0	0	NA	0
SnAP223	Mirada	2004	Intermediate Resistant	NA	NA	NA	2	NA	2	2	1
SnAP224	Modus	HM	Resistant	4	0	0	1	1	NA	1	1
SnAP225	Molly	HM	Resistant	4	0	0	1	1	NA	1	1
SnAP226	Monaco	HM	Susceptible	0	0	4	0	0	0	NA	0
SnAP227	Moncayo	2004; PVP	Resistant	NA	NA	NA	1	1	NA	1	1
SnAP228	Mount_Hood	HM	Resistant	4	0	0	1	1	NA	1	1
SnAP229	Mustang	HM	Resistant	4	0	0	1	1	NA	1	1
SnAP230	Navarro	PVP	Susceptible	NA	NA	NA	0	0	0	NA	0
SnAP231	Nicelo	HM	Susceptible	0	0	4	0	0	0	NA	0
SnAP232	Nickel	HM	Resistant	2	0	0	1	1	NA	1	1
SnAP233	Nomad	HM	Resistant	4	0	0	1	1	NA	1	1
SnAP234	Nomara	HM	Resistant	4	0	0	1	1	NA	1	1
SnAP235	Normandie	HM	Resistant	4	0	0	1	1	NA	1	1
SnAP236	NY6020-5	HM	Susceptible	0	0	4	0	0	0	NA	0
SnAP237	Opus	HM	Resistant	3	0	0	1	1	NA	1	1
SnAP238	Oregon_1604M	HM	Resistant	4	0	0	1	1	NA	1	1
SnAP239	Oregon_2065	HM	Resistant	4	0	0	1	1	NA	1	1
SnAP240	Oregon_5402	HM	Resistant	1	0	0	1	1	NA	1	1
SnAP241	Oregon_5630	HM	Resistant	4	0	0	1	1	NA	1	1
SnAP242	Oregon_91G	2004	Intermediate Resistant	NA	NA	NA	2	NA	2	2	1
SnAP243	Oregon_Giant_Pole	HM	Resistant	4	0	0	1	1	NA	1	1
SnAP244	Orient	HM	Resistant	4	0	0	1	1	NA	1	1
SnAP245	Ovation	HM	Segregating R or IR or S	2	3	1	NA	NA	NA	NA	NA
SnAP246	Palati	2004; PVP	Resistant	NA	NA	NA	1	1	NA	1	1
SnAP247	Paloma	HM	Resistant	2	0	0	1	1	NA	1	1
SnAP248	Panama	HM	Resistant	4	0	0	1	1	NA	1	1
SnAP249	Paulista	2004	Resistant	NA	NA	NA	1	1	NA	1	1
SnAP250	Pax	PVP	Susceptible	NA	NA	NA	0	0	0	NA	0
SnAP251	Peak	HM	Segregating R or IR or S	1	1	2	NA	NA	NA	NA	NA
SnAP252	Pencil_Pod_Golden_Wax	HM	Susceptible	0	0	4	0	0	0	NA	0
SnAP253	Petite	HM	Susceptible	0	0	4	0	0	0	NA	0
SnAP254	Pierre	HM	Resistant	5	0	0	1	1	NA	1	1
SnAP255	Pirate	HM	Susceptible	0	0	4	0	0	0	NA	0
SnAP256	Pix	2004	Intermediate Resistant	NA	NA	NA	2	NA	2	2	1
SnAP257	Podsquad	HM	Resistant	4	0	0	1	1	NA	1	1
SnAP258	Polder	HM	Resistant	5	0	0	1	1	NA	1	1
SnAP259	Primo	2004	Susceptible	NA	NA	NA	0	0	0	NA	0
SnAP260	Processor	NA	NA	NA	NA	NA	NA	NA	NA	NA	NA
SnAP261	Producer	HM	Segregating R or IR	3	1	0	1	NA	NA	NA	1
SnAP262	Profit	HM	Resistant	3	0	0	1	1	NA	1	1
SnAP263	Profit_Maker	HM	Susceptible	0	0	4	0	0	0	NA	0
SnAP264	Prosperity	HM	Resistant	4	0	0	1	1	NA	1	1
SnAP265	Provider	HM	Susceptible	0	0	4	0	0	0	NA	0
SnAP266	Quest	HM	Resistant	4	0	0	1	1	NA	1	1
SnAP267	Rainier	HM	Segregating R or IR	3	1	0	1	NA	NA	NA	1
SnAP268	Rapids	HM	Resistant	4	0	0	1	1	NA	1	1
SnAP269	Redon	HM	Resistant	3	0	0	1	1	NA	1	1
SnAP270	Refugee_Wax	HM	Resistant	4	0	0	1	1	NA	1	1
SnAP271	Renegade	HM	Intermediate Resistant	0	4	0	2	NA	2	2	1
SnAP272	Resisto	HM	Resistant	5	0	0	1	1	NA	1	1
SnAP273	RH13	NA	NA	NA	NA	NA	NA	NA	NA	NA	NA
SnAP274	Rocdor	2004	Susceptible	NA	NA	NA	0	0	0	NA	0
SnAP275	Rockport	HM	Resistant	4	0	0	1	1	NA	1	1
SnAP276	Rodeo	PVP	Resistant	NA	NA	NA	1	1	NA	1	1
SnAP277	Roller	HM	Resistant	4	0	0	1	1	NA	1	1
SnAP278	Roma	PVP	Susceptible	NA	NA	NA	0	0	0	NA	0
SnAP279	Roma_II	PVP	Susceptible	NA	NA	NA	0	0	0	NA	0
SnAP280	Romano_118	HM	Resistant	3	0	0	1	1	NA	1	1
SnAP281	Romano_Gold	HM	Susceptible	0	0	4	0	0	0	NA	0
SnAP282	Romano_Purpiat	HM	Susceptible	0	0	3	0	0	0	NA	0
SnAP283	Royal_Burgundy	HM	Resistant	4	0	0	1	1	NA	1	1
SnAP284	Royalty_Purple_Pod	HM	Resistant	3	0	0	1	1	NA	1	1
SnAP285	Salou	HM	Resistant	4	0	0	1	1	NA	1	1
SnAP286	Sapporo	HM	Resistant	4	0	0	1	1	NA	1	1
SnAP287	Saratoga	HM	Segregating R or S	7	0	3	NA	NA	NA	NA	NA
SnAP288	Satin	HM	Resistant	4	0	0	1	1	NA	1	1
SnAP289	Savor	HM	Susceptible	0	0	3	0	0	0	NA	0
SnAP290	Score	HM	Segregating R or IR or S	4	2	1	NA	NA	NA	NA	NA
SnAP291	Scorpio	PVP	Intermediate Resistant	NA	NA	NA	2	NA	2	2	1
SnAP292	Sea_biscuit	PVP	Susceptible	NA	NA	NA	0	0	0	NA	0
SnAP293	Secretariat	PVP	Susceptible	NA	NA	NA	0	0	0	NA	0
SnAP294	Selecta	HM	Resistant	4	0	0	1	1	NA	1	1
SnAP295	Sentry	HM	Resistant	1	0	0	1	1	NA	1	1
SnAP296	Serengeti	HM	Resistant	2	0	0	1	1	NA	1	1
SnAP297	Serin	NA	NA	NA	NA	NA	NA	NA	NA	NA	NA
SnAP298	Seville	HM	Resistant	4	0	0	1	1	NA	1	1
SnAP299	Shade	2004	Resistant	NA	NA	NA	1	1	NA	1	1
SnAP300	Shamrock	PVP	Susceptible	NA	NA	NA	0	0	0	NA	0
SnAP301	Shannon	HM	Resistant	4	0	0	1	1	NA	1	1
SnAP302	Shore	HM	Susceptible	0	0	3	0	0	0	NA	0
SnAP303	Sinclair_Butterwax	HM	Resistant	2	0	0	1	1	NA	1	1
SnAP304	Sirio	HM	Segregating R or IR	3	3	0	1	NA	NA	NA	1
SnAP305	Slenderella	HM	Resistant	4	0	0	1	1	NA	1	1
SnAP306	Slenderette	PVP	Resistant	NA	NA	NA	1	1	NA	1	1
SnAP307	Slendergreen	HM	Resistant	2	0	0	1	1	NA	1	1
SnAP308	Slenderpack	HM	Susceptible	0	0	4	0	0	0	NA	0
SnAP309	Slenderwax	HM	Resistant	4	0	0	1	1	NA	1	1
SnAP310	Slimgreen	HM	Resistant	4	0	0	1	1	NA	1	1
SnAP311	Slimgym	2004	Resistant	NA	NA	NA	1	1	NA	1	1
SnAP312	Smilo	PVP	Resistant	NA	NA	NA	1	1	NA	1	1
SnAP313	Soleil	HM	Segregating R or IR or S	3	3	1	NA	NA	NA	NA	NA
SnAP314	Sonata	HM	Susceptible	0	0	4	0	0	0	NA	0
SnAP315	Sonesta	HM	Resistant	3	0	0	1	1	NA	1	1
SnAP316	Spartacus	PVP	Resistant	NA	NA	NA	1	1	NA	1	1
SnAP317	Speedy	HM	Resistant	4	0	0	1	1	NA	1	1
SnAP318	Splendergold	HM	Susceptible	0	0	3	0	0	0	NA	0
SnAP319	Sprite	HM	Susceptible	0	0	4	0	0	0	NA	0
SnAP320	Sprout	HM	Segregating R or S	1	0	6	NA	NA	NA	NA	NA
SnAP321	Spurt	PVP	Resistant	NA	NA	NA	1	1	NA	1	1
SnAP322	Stallion	HM	Resistant	4	0	0	1	1	NA	1	1
SnAP323	Stayton	HM	Resistant	4	0	0	1	1	NA	1	1
SnAP324	Stiletto	HM	Resistant	4	0	0	1	1	NA	1	1
SnAP325	Storm	HM	Resistant	4	0	0	1	1	NA	1	1
SnAP326	Stretch	HM	Segregating R or IR	1	2	0	1	NA	NA	NA	1
SnAP327	Stride	HM	Susceptible	0	0	4	0	0	0	NA	0
SnAP328	Strike	HM	Resistant	4	0	0	1	1	NA	1	1
SnAP329	Stringless_Frech_Filet	HM	Resistant	4	0	0	1	1	NA	1	1
SnAP330	Stringless_Green_Refugee	HM	Resistant	4	0	0	1	1	NA	1	1
SnAP331	Summit	HM	Segregating R or IR	2	2	0	1	NA	NA	NA	1
SnAP332	Sundial	NA	NA	NA	NA	NA	NA	NA	NA	NA	NA
SnAP333	Sungold_(CW_198)	HM	Susceptible	0	0	4	0	0	0	NA	0
SnAP334	Sunrae	HM	Resistant	4	0	0	1	1	NA	1	1
SnAP335	Sunrise	HM	Resistant	4	0	0	1	1	NA	1	1
SnAP336	Surfing	HM	Segregating R or S	1	0	3	NA	NA	NA	NA	NA
SnAP337	Symphony	HM	Resistant	4	0	0	1	1	NA	1	1
SnAP338	Tanta	PVP	Resistant	NA	NA	NA	1	1	NA	1	1
SnAP339	Tapia	HM	Segregating R or S	1	0	3	NA	NA	NA	NA	NA
SnAP340	Tavera	HM	Resistant	4	0	0	1	1	NA	1	1
SnAP341	Tema	HM	Resistant	4	0	0	1	1	NA	1	1
SnAP342	Tempest	HM	Susceptible	0	0	4	0	0	0	NA	0
SnAP343	Tenderblue	HM	Susceptible	0	0	4	0	0	0	NA	0
SnAP344	Tendercrop	2004	Susceptible	NA	NA	NA	0	0	0	NA	0
SnAP345	Tendergreen	HM	Resistant	4	0	0	1	1	NA	1	1
SnAP346	Tenderlake	HM	Resistant	4	0	0	1	1	NA	1	1
SnAP347	Teresa_(Pretoria)	HM	Resistant	4	0	0	1	1	NA	1	1
SnAP348	Teseo	PVP	Resistant	NA	NA	NA	1	1	NA	1	1
SnAP349	Thor	HM	Resistant	4	0	0	1	1	NA	1	1
SnAP350	Thoroughbred	HM	Resistant	4	0	0	1	1	NA	1	1
SnAP351	Tidal_Wave	HM	Susceptible	0	0	4	0	0	0	NA	0
SnAP352	Titan	PVP	Susceptible	NA	NA	NA	0	0	0	NA	0
SnAP353	Top_Crop	HM	Susceptible	0	0	4	0	0	0	NA	0
SnAP354	Torrent	HM	Resistant	4	0	0	1	1	NA	1	1
SnAP355	Trail_of_Tears	HM	Resistant	4	0	0	1	1	NA	1	1
SnAP356	Trend	HM	Susceptible	0	0	4	0	0	0	NA	0
SnAP357	Triumph	HM	Susceptible	0	0	4	0	0	0	NA	0
SnAP358	Trueblue	HM	Resistant	3	0	0	1	1	NA	1	1
SnAP359	Ulysses	PVP	Resistant	NA	NA	NA	1	1	NA	1	1
SnAP360	Unidor	HM	Segregating R or IR or S	3	1	2	NA	NA	NA	NA	NA	Retested showing Segregation in CTV reaction
SnAP361	US_Refugee_5	HM	Resistant	4	0	0	1	1	NA	1	1
SnAP362	Valentino	PVP	Resistant	NA	NA	NA	1	1	NA	1	1
SnAP363	Valgold	PVP	Resistant	NA	NA	NA	1	1	NA	1	1
SnAP364	Velour	HM	Resistant	4	0	0	1	1	NA	1	1
SnAP365	Venture	HM	Resistant	4	0	0	1	1	NA	1	1
SnAP366	Vitagreen	HM	Resistant	4	0	0	1	1	NA	1	1
SnAP367	Volta	HM	Resistant	4	0	0	1	1	NA	1	1
SnAP368	Warrior	2004	Intermediate Resistant	NA	NA	NA	2	NA	2	2	1
SnAP369	Wax_216	HM	Susceptible	0	0	4	0	0	0	NA	0
SnAP370	Wax_Romano_82264	PVP	Susceptible	NA	NA	NA	0	0	0	NA	0
SnAP371	White_Seeded_Provider	HM	Resistant	4	0	0	1	1	NA	1	1
SnAP372	Widusa	HM	Segregating R or S	2	0	2	NA	NA	NA	NA	NA
SnAP373	Win	HM	Segregating R or S	3	0	1	NA	NA	NA	NA	NA
SnAP374	Wondergreen	HM	Resistant	4	0	0	1	1	NA	1	1
SnAP375	Wrangler	HM	Segregating R or S	3	0	3	NA	NA	NA	NA	NA
SnAP376	Yukon	HM	Segregating R or S	2	0	2	NA	NA	NA	NA	NA
SnAP377	Zeus	PVP	Susceptible	NA	NA	NA	0	0	0	NA	0
SnAP378	Zodiac	HM	Resistant	4	0	0	1	1	NA	1	1

## Sheet: Table S3
Table S3. Phenotypic field reaction to CTV-Worland in DBP accessions.
Categories: R - Resistant (score between 1 to 4); T - Tolerant (between 4.1 to 6.9); S - Susceptible (between 7 to 9)
Id. DBP	Id. Name	Field score (1 to 9)	Reaction category
DBP01	Blush	3.23	Resistant
DBP02	H9659-27-10	2.401	Resistant
DBP03	OT1730-42-8	2.655	Resistant
DBP04	PR-0188	2.769	Resistant
DBP05	PR-0282	4.785	Tolerant
DBP06	PR-0630	5.082	Tolerant
DBP07	PR-2256	4.313	Tolerant
DBP08	PR-2415	2.665	Resistant
DBP09	PR-703	2.346	Resistant
DBP10	PS14-070-2-B3	5.964	Tolerant
DBP11	PS19-035-B-1-B	3.471	Resistant
DBP12	R1701-42-4	3.556	Resistant
DBP13	R1701-43-1	3.306	Resistant
DBP14	RC-105	5.178	Tolerant
DBP15	RC-117	3.624	Resistant
DBP16	Whitetail	3.765	Resistant
DBP17	CR17-1-10-B3	4.993	Tolerant
DBP18	CR17-1-7-B2	2.737	Resistant
DBP19	OAC RACER	9.079	Susceptible
DBP20	PR-0386	1.822	Resistant
DBP21	PR-0510	5.208	Tolerant
DBP22	PR-0511	4.763	Tolerant
DBP23	PR-1252	3.39	Resistant
DBP24	PS19-010-1-B	5.118	Tolerant
DBP25	R1701-77-2	2.025	Resistant
DBP26	USCR-14-25-B2	2.824	Resistant
DBP27	IJR	2.695	Resistant
DBP28	KIJIVU (ADP_033)	4	Tolerant
DBP29	PR-0136	5.542	Tolerant
DBP30	PR-0145	4.611	Tolerant
DBP31	PR-0295	1.458	Resistant
DBP32	PR-1270	4.125	Tolerant
DBP33	PR-1901	8.688	Susceptible
DBP34	PR-2011	5.151	Tolerant
DBP35	PR-2149	4.83	Tolerant
DBP36	PR-2263	3.232	Resistant
DBP37	PR-2268	5.552	Tolerant
DBP38	PS14-076-3-B3	4.263	Tolerant
DBP39	PS19-005-1-B	6.38	Tolerant
DBP40	PS19-051-B-1-B	8.983	Susceptible
DBP41	R1701-57-1	5.983	Tolerant
DBP42	SVS-0863	6.349	Tolerant
DBP43	AC Scotty	9.232	Susceptible
DBP44	Belagio	8.935	Susceptible
DBP45	Beluga	6.195	Tolerant
DBP46	Cardinal	2.633	Resistant
DBP47	Cayenne	4.165	Tolerant
DBP48	CELRK	7.712	Susceptible
DBP49	Common Pinto	3.009	Resistant
DBP50	Common Red Mexican	2.413	Resistant
DBP51	Dynasty	8.634	Susceptible
DBP52	Eclipse	5.055	Tolerant
DBP53	Krimson	3.159	Resistant
DBP54	Lassen	7.693	Susceptible
DBP55	Matterhorn	4.532	Tolerant
DBP56	Maverick	5.312	Tolerant
DBP57	Mayflower	3.574	Resistant
DBP58	Merlot	3.416	Resistant
DBP59	Midnight	3.655	Resistant
DBP60	Montcalm	5.571	Tolerant
DBP61	Monterrey	4.993	Tolerant
DBP62	ND Palomino	6.118	Tolerant
DBP63	ND Pegasus	3.306	Resistant
DBP64	Norstar	3.753	Resistant
DBP65	NW 63	2.966	Resistant
DBP66	Othello	3.357	Resistant
DBP67	Pink Floyd	3.001	Resistant
DBP68	Pink Panther	7.287	Susceptible
DBP69	PT16-9	4.954	Tolerant
DBP70	Raven	5.064	Tolerant
DBP71	Red Kloud	8.118	Susceptible
DBP72	RedHawk	3.633	Resistant
DBP73	Rosa	3.621	Resistant
DBP74	Royal Red	3.113	Resistant
DBP75	Sacramento	8.24	Susceptible
DBP76	Sanilac	6.445	Tolerant
DBP77	Sedona	3.889	Resistant
DBP78	Snowdon	3.751	Resistant
DBP79	T-39	3.231	Resistant
DBP80	Taylor Horticulture	8.388	Susceptible
DBP81	UI 111	2.406	Resistant
DBP82	UI 3	3.193	Resistant
DBP83	UI 537	3.229	Resistant
DBP84	UI 59	2.026	Resistant
DBP85	Wallace773-V98	8.137	Susceptible
DBP86	Yolano	4.624	Tolerant
DBP87	Zenith	2.67	Resistant
DBP88	Zorro	4.139	Tolerant

## Sheet: Table S4
Table S4. Structure analysis, K=2 for Andean and Middle American gene pools, using a membership coefficient of Q≥0.85.
Table S4a. 378 SnAP and two dry beans grouped by genepool.						Table S4b. 88 DBP accessions grouped by genepool.
Id. SnAP	Id. Name	Q1	Q2	Structure_K2(>85%)		Id. DBP	Id. Name	Q1	Q2	Structure_K2(>85%)
BAT_93	BAT_93	0.993	0.007	Middle American		DBP01	Blush	0.0279	0.9721	Andean
Jalo_EEP558	Jalo_EEP558	0.0993	0.9007	Andean		DBP02	H9659-27-10	0	1	Andean
SnAP001	Acclaim	0.0007	0.9993	Andean		DBP03	OT1730-42-8	0	1	Andean
SnAP002	Accord	0.299	0.701	Andean admixed		DBP04	PR-0188	0.08	0.92	Andean
SnAP003	Allure	0.59	0.41	Middle American admixed		DBP05	PR-0282	0	1	Andean
SnAP004	Almaty	0.7666	0.2334	Middle American admixed		DBP06	PR-0630	0.001	0.999	Andean
SnAP005	Amanda	0.601	0.399	Middle American admixed		DBP07	PR-2256	0	1	Andean
SnAP006	Amigo	0.26	0.74	Andean admixed		DBP08	PR-2415	0	1	Andean
SnAP007	Amity	0.2207	0.7793	Andean admixed		DBP09	PR-703	0	1	Andean
SnAP008	Amy	0.131	0.869	Andean		DBP10	PS14-070-2-B3	0	1	Andean
SnAP009	Amythest	0.417	0.583	Andean admixed		DBP11	PS19-035-B-1-B	0.041	0.959	Andean
SnAP010	Angers	0.7425	0.2575	Middle American admixed		DBP12	R1701-42-4	0	1	Andean
SnAP011	Apollo	0.001	0.999	Andean		DBP13	R1701-43-1	0	1	Andean
SnAP012	Applause	0.021	0.979	Andean		DBP14	RC-105	0.105	0.895	Andean
SnAP013	Aristocrop	0.001	0.999	Andean		DBP15	RC-117	0.143	0.857	Andean
SnAP014	Astun	0.2731	0.7269	Andean admixed		DBP16	Whitetail	0.001	0.999	Andean
SnAP015	Atlantic	0.14	0.86	Andean		DBP17	CR17-1-10-B3	0.0002	0.9998	Andean
SnAP016	Axel	0.755	0.245	Middle American admixed		DBP18	CR17-1-7-B2	0	1	Andean
SnAP017	Baby_Bop	0.519	0.481	Middle American admixed		DBP19	OAC RACER	0	1	Andean
SnAP018	Balsas	0.547	0.453	Middle American admixed		DBP20	PR-0386	0	1	Andean
SnAP019	Banga	0.7869	0.2131	Middle American admixed		DBP21	PR-0510	0	1	Andean
SnAP020	Barrier	0.022	0.978	Andean		DBP22	PR-0511	0	1	Andean
SnAP021	BBL_109	0.001	0.999	Andean		DBP23	PR-1252	0	1	Andean
SnAP022	BBL_110	0.892	0.108	Middle American		DBP24	PS19-010-1-B	0	1	Andean
SnAP023	BBL_156	0.302	0.698	Andean admixed		DBP25	R1701-77-2	0.146	0.854	Andean
SnAP024	BBL_274	0.345	0.655	Andean admixed		DBP26	USCR-14-25-B2	0.051	0.949	Andean
SnAP025	BBL_47	0	1	Andean		DBP27	IJR	0.0407	0.9593	Andean
SnAP026	Beany_Baby	0.493	0.507	Andean admixed		DBP28	KIJIVU (ADP_033)	0	1	Andean
SnAP027	Benchmark	0.255	0.745	Andean admixed		DBP29	PR-0136	0.1251	0.8749	Andean
SnAP028	Benton	0.0128	0.9872	Andean		DBP30	PR-0145	0.111	0.889	Andean
SnAP029	Biscayne	0.001	0.999	Andean		DBP31	PR-0295	0.1128	0.8872	Andean
SnAP030	Black_Valentine	0.006	0.994	Andean		DBP32	PR-1270	0	1	Andean
SnAP031	Blazer	0	1	Andean		DBP33	PR-1901	0	1	Andean
SnAP032	Blue_Crop	0	1	Andean		DBP34	PR-2011	0.0003	0.9997	Andean
SnAP033	Blue_Duet	0.002	0.998	Andean		DBP35	PR-2149	0	1	Andean
SnAP034	Blue_Knight	0.489	0.511	Andean admixed		DBP36	PR-2263	0.001	0.999	Andean
SnAP035	Blue_Lake_Pole	1	0	Middle American		DBP37	PR-2268	0	1	Andean
SnAP036	Blue_Lake_Pole_S7	1	0	Middle American		DBP38	PS14-076-3-B3	0	1	Andean
SnAP037	Blue_Mountain	0.547	0.453	Middle American admixed		DBP39	PS19-005-1-B	0	1	Andean
SnAP038	Blue_Peter_Pole	0.999	0.001	Middle American		DBP40	PS19-051-B-1-B	0.082	0.918	Andean
SnAP039	Blue_Ridge	0.005	0.995	Andean		DBP41	R1701-57-1	0.044	0.956	Andean
SnAP040	Bluepak	0.811	0.189	Middle American admixed		DBP42	SVS-0863	0.11	0.89	Andean
SnAP041	Bogey	0.6428	0.3572	Middle American admixed		DBP43	AC Scotty	0	1	Andean
SnAP042	Bogota	0.441	0.559	Andean admixed		DBP44	Belagio	0.115	0.885	Andean
SnAP043	Bonanza	0.001	0.999	Andean		DBP45	Beluga	0	1	Andean
SnAP044	Booster	0.909	0.091	Middle American		DBP46	Cardinal	0	1	Andean
SnAP045	Bountiful	0.029	0.971	Andean		DBP47	Cayenne	1	0	Middle-American
SnAP046	Bounty	0.135	0.865	Andean		DBP48	CELRK	0	1	Andean
SnAP047	Brio	0.0187	0.9813	Andean		DBP49	Common Pinto	1	0	Middle-American
SnAP048	Brittle_Wax	0	1	Andean		DBP50	Common Red Mexican	1	0	Middle-American
SnAP049	Broker's_Choice	0.04	0.96	Andean		DBP51	Dynasty	0	1	Andean
SnAP050	Bronco	0.001	0.999	Andean		DBP52	Eclipse	1	0	Middle-American
SnAP051	Burly	0.001	0.999	Andean		DBP53	Krimson	0	1	Andean
SnAP052	Burpee's_Stringless	0.001	0.999	Andean		DBP54	Lassen	0	1	Andean
SnAP053	Bush_Blue_Lake_53	0.737	0.263	Middle American admixed		DBP55	Matterhorn	0.999	0.001	Middle-American
SnAP054	Bush_Blue_Lake_Supreme	0.025	0.975	Andean		DBP56	Maverick	0.9941	0.0059	Middle-American
SnAP055	Bush_Kentucky_Wonder_125	0.006	0.994	Andean		DBP57	Mayflower	1	0	Middle-American
SnAP056	Bush_Romano_350	0.109	0.891	Andean		DBP58	Merlot	1	0	Middle-American
SnAP057	Bush_Romano_635	0.534	0.466	Middle American admixed		DBP59	Midnight	1	0	Middle-American
SnAP058	Bush_Romano_71	0.177	0.823	Andean admixed		DBP60	Montcalm	0	1	Andean
SnAP059	Cadillac	0.717	0.283	Middle American admixed		DBP61	Monterrey	1	0	Middle-American
SnAP060	Caesar	0.255	0.745	Andean admixed		DBP62	ND Palomino	1	0	Middle-American
SnAP061	Calgreen	0.089	0.911	Andean		DBP63	ND Pegasus	1	0	Middle-American
SnAP062	Cape	0.001	0.999	Andean		DBP64	Norstar	1	0	Middle-American
SnAP063	Capricorn	0.093	0.907	Andean		DBP65	NW 63	1	0	Middle-American
SnAP064	Carlo	0.171	0.829	Andean admixed		DBP66	Othello	0.9861	0.0139	Middle-American
SnAP065	Carson	0.132	0.868	Andean		DBP67	Pink Floyd	1	0	Middle-American
SnAP066	Cartagena	0.7452	0.2548	Middle American admixed		DBP68	Pink Panther	0	1	Andean
SnAP067	Castano	0.149	0.851	Andean		DBP69	PT16-9	1	0	Middle-American
SnAP068	Castel	0.409	0.591	Andean admixed		DBP70	Raven	1	0	Middle-American
SnAP069	Catania	0.524	0.476	Middle American admixed		DBP71	Red Kloud	0.0026	0.9974	Andean
SnAP070	Celtic	0.752	0.248	Middle American admixed		DBP72	RedHawk	0	1	Andean
SnAP071	Century_Gold	0	1	Andean		DBP73	Rosa	0.954	0.046	Middle-American
SnAP072	Charon	0.1512	0.8488	Andean admixed		DBP74	Royal Red	0	1	Andean
SnAP073	Checkmate	0	1	Andean		DBP75	Sacramento	0	1	Andean
SnAP074	Cherokee	0	1	Andean		DBP76	Sanilac	1	0	Middle-American
SnAP075	Climbing_French	0.083	0.917	Andean		DBP77	Sedona	0.999	0.001	Middle-American
SnAP076	Clyde	0.6067	0.3933	Middle American admixed		DBP78	Snowdon	0	1	Andean
SnAP077	Coloma	0.64	0.36	Middle American admixed		DBP79	T-39	1	0	Middle-American
SnAP078	Contender	0.0016	0.9984	Andean		DBP80	Taylor Horticulture	0.0004	0.9996	Andean
SnAP079	Corbett_Refugee	0.224	0.776	Andean admixed		DBP81	UI 111	1	0	Middle-American
SnAP080	Crest	0.001	0.999	Andean		DBP82	UI 3	1	0	Middle-American
SnAP081	Crossville	0	1	Andean		DBP83	UI 537	1	0	Middle-American
SnAP082	Cruiser	0.502	0.498	Middle American admixed		DBP84	UI 59	1	0	Middle-American
SnAP083	Cyclone	0.036	0.964	Andean		DBP85	Wallace773-V98	0.076	0.924	Andean
SnAP084	Dandy	0.404	0.596	Andean admixed		DBP86	Yolano	1	0	Middle-American
SnAP085	Daytona	0.001	0.999	Andean		DBP87	Zenith	1	0	Middle-American
SnAP086	Derby	0.138	0.862	Andean		DBP88	Zorro	1	0	Middle-American
SnAP087	DMC_04-01	0.878	0.122	Middle American
SnAP088	DMC_04-04	0.92	0.08	Middle American
SnAP089	DMC_04-14	0.727	0.273	Middle American admixed
SnAP090	DMC_04-34	0.839	0.161	Middle American admixed
SnAP091	DMC_04-60	0.846	0.154	Middle American admixed
SnAP092	DMC_04-61	0.891	0.109	Middle American
SnAP093	DMC_04-88	0.893	0.107	Middle American
SnAP094	DMC_04-94	0.9547	0.0453	Middle American
SnAP095	DMC_06-01	0.152	0.848	Andean admixed
SnAP096	DMC_06-39	0.132	0.868	Andean
SnAP097	DMC_08-02	0.182	0.818	Andean admixed
SnAP098	DMC_08-52	0.187	0.813	Andean admixed
SnAP099	Doral	0.246	0.754	Andean admixed
SnAP100	Dubbele_Witte	1	0	Middle American
SnAP101	Duchess	0.012	0.988	Andean
SnAP102	Dusky	0.185	0.815	Andean admixed
SnAP103	Dynasty	0.524	0.476	Middle American admixed
SnAP104	Eagle	0	1	Andean
SnAP105	Earligreen	0.14	0.86	Andean
SnAP106	Earliwax	0.002	0.998	Andean
SnAP107	Early_Bird	0.2796	0.7204	Andean admixed
SnAP108	Early_Blue	0.81	0.19	Middle American admixed
SnAP109	Early_Gallatin	0	1	Andean
SnAP110	Early_Riser	0.223	0.777	Andean admixed
SnAP111	Early_Sunray	0.387	0.613	Andean admixed
SnAP112	Ebro	0.232	0.768	Andean admixed
SnAP113	Embassy	0.122	0.878	Andean
SnAP114	Empress	0.0289	0.9711	Andean
SnAP115	Envy	0.185	0.815	Andean admixed
SnAP116	Epoch	0.745	0.255	Middle American admixed
SnAP117	Erin	0.408	0.592	Andean admixed
SnAP118	Espada	0.329	0.671	Andean admixed
SnAP119	Esquire	0.8857	0.1143	Middle American
SnAP120	Evergreen	0.2297	0.7703	Andean admixed
SnAP121	Evolutie	0.837	0.163	Middle American admixed
SnAP122	EZ_Harvest	0.754	0.246	Middle American admixed
SnAP123	EZ_Pick	0.796	0.204	Middle American admixed
SnAP124	Ferrari	0.576	0.424	Middle American admixed
SnAP125	Fesca	0.4159	0.5841	Andean admixed
SnAP126	Festina	0.003	0.997	Andean
SnAP127	Flagrano	0.564	0.436	Middle American admixed
SnAP128	Flamata	0.605	0.395	Middle American admixed
SnAP129	Flaveol	0.68	0.32	Middle American admixed
SnAP130	Flavio	0.512	0.488	Middle American admixed
SnAP131	Flavor_Sweet	0.3411	0.6589	Andean admixed
SnAP132	Flevoro	0.603	0.397	Middle American admixed
SnAP133	Flo	0.19	0.81	Andean admixed
SnAP134	Foremost	0.544	0.456	Middle American admixed
SnAP135	Fortex	0.564	0.436	Middle American admixed
SnAP136	FR_266	0.424	0.576	Andean admixed
SnAP137	Frenchy	0.7973	0.2027	Middle American admixed
SnAP138	Freshpick	0.573	0.427	Middle American admixed
SnAP139	Fury	0.0002	0.9998	Andean
SnAP140	Gabriella	0.174	0.826	Andean admixed
SnAP141	Gaelic	0.555	0.445	Middle American admixed
SnAP142	Galagold	0	1	Andean
SnAP143	Galamor	0	1	Andean
SnAP144	Gallatin_50	0	1	Andean
SnAP145	Galveston	0.4245	0.5755	Andean admixed
SnAP146	Gator_Green_15	0.122	0.878	Andean
SnAP147	Gem	0.001	0.999	Andean
SnAP148	Gentry	0	1	Andean
SnAP149	Gina	0.191	0.809	Andean admixed
SnAP150	Gold_Mine	0	1	Andean
SnAP151	Gold_Ribbon_(Ex_08120703)	0	1	Andean
SnAP152	Goldcrop	0.1	0.9	Andean
SnAP153	Golden_Gate_Wax	0.466	0.534	Andean admixed
SnAP154	Golden_Rod	0	1	Andean
SnAP155	Golden_Sands	0.609	0.391	Middle American admixed
SnAP156	Goldette	0.002	0.998	Andean
SnAP157	Goldie	0.001	0.999	Andean
SnAP158	Goldkist	0	1	Andean
SnAP159	Goldrush	0	1	Andean
SnAP160	Grand_Canyon	0.0002	0.9998	Andean
SnAP161	Green_Arrow	0.245	0.755	Andean admixed
SnAP162	Green_Genes	0.173	0.827	Andean admixed
SnAP163	Greenpak	0	1	Andean
SnAP164	Greensleeves	0.007	0.993	Andean
SnAP165	Grenoble	0.249	0.751	Andean admixed
SnAP166	Harvester	0	1	Andean
SnAP167	Hayden	0.481	0.519	Andean admixed
SnAP168	Hercules	0.001	0.999	Andean
SnAP169	Hialeah	0.0365	0.9635	Andean
SnAP170	Highway	0.29	0.71	Andean admixed
SnAP171	Homestyle	0.188	0.812	Andean admixed
SnAP172	Hystyle	0	1	Andean
SnAP173	Idaho_Refugee	0.212	0.788	Andean admixed
SnAP174	Ideal_Market	1	0	Middle American
SnAP175	Igloo	0.229	0.771	Andean admixed
SnAP176	Impact	0.278	0.722	Andean admixed
SnAP177	Improved_Tendergreen	0.001	0.999	Andean
SnAP178	Imuna	0.247	0.753	Andean admixed
SnAP179	Indy_Gold	0	1	Andean
SnAP180	Isar	0.4725	0.5275	Andean admixed
SnAP181	IVT_7214	0.999	0.001	Middle American
SnAP182	IVT_7233	0.999	0.001	Middle American
SnAP183	Jade	0.318	0.682	Andean admixed
SnAP184	Jolanda	0.723	0.277	Middle American admixed
SnAP185	Jubba	0.4253	0.5747	Andean admixed
SnAP186	Juliet	0.42	0.58	Andean admixed
SnAP187	Jumbo	0.235	0.765	Andean admixed
SnAP188	Kentucky_Blue	0.9204	0.0796	Middle American
SnAP189	Kentucky_Wonder_Bush	0.042	0.958	Andean
SnAP190	Kentucky_Wonder_Pole	0.999	0.001	Middle American
SnAP191	Keygold	0.0516	0.9484	Andean
SnAP192	Koala	0.543	0.457	Middle American admixed
SnAP193	Kylian	0.628	0.372	Middle American admixed
SnAP194	Labrador	0.354	0.646	Andean admixed
SnAP195	Lake_Erie	0.3729	0.6271	Andean admixed
SnAP196	Lake_Geneva	0.141	0.859	Andean
SnAP197	Lake_Largo	0.18	0.82	Andean admixed
SnAP198	Lake_Shasta	0.468	0.532	Andean admixed
SnAP199	Lake_Superior	0.161	0.839	Andean admixed
SnAP200	Lakeland	0.1297	0.8703	Andean
SnAP201	Lancer	0.2479	0.7521	Andean admixed
SnAP202	Landmark	0.087	0.913	Andean
SnAP203	Landreth's_Stringless	0.001	0.999	Andean
SnAP204	Laureat	0.551	0.449	Middle American admixed
SnAP205	Legion	0.001	0.999	Andean
SnAP206	Leon	0	1	Andean
SnAP207	Lute	0.845	0.155	Middle American admixed
SnAP208	Lynx	0.248	0.752	Andean admixed
SnAP209	Magnum	0.0522	0.9478	Andean
SnAP210	Majestic	0	1	Andean
SnAP211	Malibu	0.998	0.002	Middle American
SnAP212	Marseille	0.4831	0.5169	Andean admixed
SnAP213	Masai	0.5943	0.4057	Middle American admixed
SnAP214	Matador	0.178	0.822	Andean admixed
SnAP215	Maxibel	0.342	0.658	Andean admixed
SnAP216	McCaslan_No._42	1	0	Middle American
SnAP217	Medinah	0.5595	0.4405	Middle American admixed
SnAP218	Mercury	0.001	0.999	Andean
SnAP219	Miami	0.001	0.999	Andean
SnAP220	Mikado	0.001	0.999	Andean
SnAP221	Minidoka	0.913	0.087	Middle American
SnAP222	Minuette	0.301	0.699	Andean admixed
SnAP223	Mirada	0	1	Andean
SnAP224	Modus	0.359	0.641	Andean admixed
SnAP225	Molly	0.623	0.377	Middle American admixed
SnAP226	Monaco	0.426	0.574	Andean admixed
SnAP227	Moncayo	0.196	0.804	Andean admixed
SnAP228	Mount_Hood	0.834	0.166	Middle American admixed
SnAP229	Mustang	0.001	0.999	Andean
SnAP230	Navarro	0.0936	0.9064	Andean
SnAP231	Nicelo	0.001	0.999	Andean
SnAP232	Nickel	0.565	0.435	Middle American admixed
SnAP233	Nomad	0.396	0.604	Andean admixed
SnAP234	Nomara	0.2262	0.7738	Andean admixed
SnAP235	Normandie	0.5897	0.4103	Middle American admixed
SnAP236	NY6020-5	0.244	0.756	Andean admixed
SnAP237	Opus	0	1	Andean
SnAP238	Oregon_1604M	0.8961	0.1039	Middle American
SnAP239	Oregon_2065	1	0	Middle American
SnAP240	Oregon_5402	0.7961	0.2039	Middle American admixed
SnAP241	Oregon_5630	0.8013	0.1987	Middle American admixed
SnAP242	Oregon_91G	0.724	0.276	Middle American admixed
SnAP243	Oregon_Giant_Pole	0.7748	0.2252	Middle American admixed
SnAP244	Orient	0.784	0.216	Middle American admixed
SnAP245	Ovation	0.75	0.25	Middle American admixed
SnAP246	Palati	0.219	0.781	Andean admixed
SnAP247	Paloma	0.552	0.448	Middle American admixed
SnAP248	Panama	0.761	0.239	Middle American admixed
SnAP249	Paulista	0.569	0.431	Middle American admixed
SnAP250	Pax	0	1	Andean
SnAP251	Peak	0.022	0.978	Andean
SnAP252	Pencil_Pod_Golden_Wax	0.001	0.999	Andean
SnAP253	Petite	0.09	0.91	Andean
SnAP254	Pierre	0.554	0.446	Middle American admixed
SnAP255	Pirate	0.015	0.985	Andean
SnAP256	Pix	0.591	0.409	Middle American admixed
SnAP257	Podsquad	0	1	Andean
SnAP258	Polder	0.582	0.418	Middle American admixed
SnAP259	Primo	0.034	0.966	Andean
SnAP260	Processor	0.121	0.879	Andean
SnAP261	Producer	0.0044	0.9956	Andean
SnAP262	Profit	0.253	0.747	Andean admixed
SnAP263	Profit_Maker	0.025	0.975	Andean
SnAP264	Prosperity	0.184	0.816	Andean admixed
SnAP265	Provider	0.0281	0.9719	Andean
SnAP266	Quest	0.1555	0.8445	Andean admixed
SnAP267	Rainier	0.6028	0.3972	Middle American admixed
SnAP268	Rapids	0.53	0.47	Middle American admixed
SnAP269	Redon	0.841	0.159	Middle American admixed
SnAP270	Refugee_Wax	0.135	0.865	Andean
SnAP271	Renegade	0.235	0.765	Andean admixed
SnAP272	Resisto	0.036	0.964	Andean
SnAP273	RH13	0.4734	0.5266	Andean admixed
SnAP274	Rocdor	0.215	0.785	Andean admixed
SnAP275	Rockport	0.3768	0.6232	Andean admixed
SnAP276	Rodeo	0.012	0.988	Andean
SnAP277	Roller	0.6361	0.3639	Middle American admixed
SnAP278	Roma	0.053	0.947	Andean
SnAP279	Roma_II	0.1136	0.8864	Andean
SnAP280	Romano_118	0.1874	0.8126	Andean admixed
SnAP281	Romano_Gold	0.169	0.831	Andean admixed
SnAP282	Romano_Purpiat	0.329	0.671	Andean admixed
SnAP283	Royal_Burgundy	0.439	0.561	Andean admixed
SnAP284	Royalty_Purple_Pod	0.4465	0.5535	Andean admixed
SnAP285	Salou	0.178	0.822	Andean admixed
SnAP286	Sapporo	0.5338	0.4662	Middle American admixed
SnAP287	Saratoga	0.36	0.64	Andean admixed
SnAP288	Satin	0.9055	0.0945	Middle American
SnAP289	Savor	0.093	0.907	Andean
SnAP290	Score	0.0279	0.9721	Andean
SnAP291	Scorpio	0.139	0.861	Andean
SnAP292	Sea_biscuit	0	1	Andean
SnAP293	Secretariat	0	1	Andean
SnAP294	Selecta	0.9165	0.0835	Middle American
SnAP295	Sentry	0	1	Andean
SnAP296	Serengeti	0.4665	0.5335	Andean admixed
SnAP297	Serin	0.6538	0.3462	Middle American admixed
SnAP298	Seville	0.241	0.759	Andean admixed
SnAP299	Shade	0	1	Andean
SnAP300	Shamrock	0.001	0.999	Andean
SnAP301	Shannon	0.112	0.888	Andean
SnAP302	Shore	0.0253	0.9747	Andean
SnAP303	Sinclair_Butterwax	0.023	0.977	Andean
SnAP304	Sirio	0.771	0.229	Middle American admixed
SnAP305	Slenderella	0.256	0.744	Andean admixed
SnAP306	Slenderette	0.001	0.999	Andean
SnAP307	Slendergreen	0.001	0.999	Andean
SnAP308	Slenderpack	0.404	0.596	Andean admixed
SnAP309	Slenderwax	0.077	0.923	Andean
SnAP310	Slimgreen	0.13	0.87	Andean
SnAP311	Slimgym	0.02	0.98	Andean
SnAP312	Smilo	0.86	0.14	Middle American
SnAP313	Soleil	0.461	0.539	Andean admixed
SnAP314	Sonata	0.1546	0.8454	Andean admixed
SnAP315	Sonesta	0.356	0.644	Andean admixed
SnAP316	Spartacus	0.001	0.999	Andean
SnAP317	Speedy	0.632	0.368	Middle American admixed
SnAP318	Splendergold	0.001	0.999	Andean
SnAP319	Sprite	0.094	0.906	Andean
SnAP320	Sprout	0.084	0.916	Andean
SnAP321	Spurt	0.001	0.999	Andean
SnAP322	Stallion	0.001	0.999	Andean
SnAP323	Stayton	0.71	0.29	Middle American admixed
SnAP324	Stiletto	0.164	0.836	Andean admixed
SnAP325	Storm	0.001	0.999	Andean
SnAP326	Stretch	0.124	0.876	Andean
SnAP327	Stride	0	1	Andean
SnAP328	Strike	0	1	Andean
SnAP329	Stringless_Frech_Filet	0.347	0.653	Andean admixed
SnAP330	Stringless_Green_Refugee	0.235	0.765	Andean admixed
SnAP331	Summit	0.001	0.999	Andean
SnAP332	Sundial	0.024	0.976	Andean
SnAP333	Sungold_(CW_198)	0.0613	0.9387	Andean
SnAP334	Sunrae	0.002	0.998	Andean
SnAP335	Sunrise	0.155	0.845	Andean admixed
SnAP336	Surfing	0.621	0.379	Middle American admixed
SnAP337	Symphony	0.376	0.624	Andean admixed
SnAP338	Tanta	0.421	0.579	Andean admixed
SnAP339	Tapia	0.223	0.777	Andean admixed
SnAP340	Tavera	0.602	0.398	Middle American admixed
SnAP341	Tema	0.0094	0.9906	Andean
SnAP342	Tempest	0	1	Andean
SnAP343	Tenderblue	0.002	0.998	Andean
SnAP344	Tendercrop	0	1	Andean
SnAP345	Tendergreen	0	1	Andean
SnAP346	Tenderlake	0.152	0.848	Andean admixed
SnAP347	Teresa_(Pretoria)	0.4531	0.5469	Andean admixed
SnAP348	Teseo	0.209	0.791	Andean admixed
SnAP349	Thor	0.059	0.941	Andean
SnAP350	Thoroughbred	0	1	Andean
SnAP351	Tidal_Wave	0.072	0.928	Andean
SnAP352	Titan	0.001	0.999	Andean
SnAP353	Top_Crop	0	1	Andean
SnAP354	Torrent	0.0719	0.9281	Andean
SnAP355	Trail_of_Tears	0.999	0.001	Middle American
SnAP356	Trend	0.128	0.872	Andean
SnAP357	Triumph	0.023	0.977	Andean
SnAP358	Trueblue	0.092	0.908	Andean
SnAP359	Ulysses	0.005	0.995	Andean
SnAP360	Unidor	0.308	0.692	Andean admixed
SnAP361	US_Refugee_5	0.164	0.836	Andean admixed
SnAP362	Valentino	0.067	0.933	Andean
SnAP363	Valgold	0.002	0.998	Andean
SnAP364	Velour	0.589	0.411	Middle American admixed
SnAP365	Venture	0.327	0.673	Andean admixed
SnAP366	Vitagreen	0.001	0.999	Andean
SnAP367	Volta	0.5346	0.4654	Middle American admixed
SnAP368	Warrior	0.191	0.809	Andean admixed
SnAP369	Wax_216	0	1	Andean
SnAP370	Wax_Romano_82264	0.099	0.901	Andean
SnAP371	White_Seeded_Provider	0	1	Andean
SnAP372	Widusa	0.951	0.049	Middle American
SnAP373	Win	0	1	Andean
SnAP374	Wondergreen	0.001	0.999	Andean
SnAP375	Wrangler	0	1	Andean
SnAP376	Yukon	0.005	0.995	Andean
SnAP377	Zeus	0.0001	0.9999	Andean
SnAP378	Zodiac	0.381	0.619	Andean admixed

## Sheet: Table S5
Table S5. GWAS results for CTV reaction in 378 SnAP using MLM model implemented in GAPIT.
Trait	SNP	Chromosome	Position	P.value	-LOG10(P)	MAF
CTV	S07_2664960	Chr07	2664960	2.96e-09	8.52871	0.2
CTV	S07_2698011	Chr07	2698011	2.75e-08	7.56067	0.295312
CTV	S07_2794761	Chr07	2794761	5.45e-43	42.2636	0.340625	LD Block
CTV	S07_2831958	Chr07	2831958	5.45e-43	42.2636	0.340625	LD Block
CTV	S07_2832027	Chr07	2832027	5.45e-43	42.2636	0.340625	LD Block
CTV	S07_2832059	Chr07	2832059	5.45e-43	42.2636	0.340625	LD Block
CTV	S07_2837107	Chr07	2837107	5.45e-43	42.2636	0.340625	LD Block
CTV	S07_2837281	Chr07	2837281	5.45e-43	42.2636	0.340625	LD Block
CTV	S07_2837298	Chr07	2837298	5.45e-43	42.2636	0.340625	LD Block
CTV	S07_2837333	Chr07	2837333	5.45e-43	42.2636	0.340625	LD Block
CTV	S07_2851442	Chr07	2851442	5.45e-43	42.2636	0.340625	LD Block
CTV	S07_2866372	Chr07	2866372	5.45e-43	42.2636	0.340625	LD Block
CTV	S07_2866430	Chr07	2866430	5.45e-43	42.2636	0.340625	LD Block
CTV	S07_2886019	Chr07	2886019	5.45e-43	42.2636	0.340625	LD Block
CTV	S07_2886682	Chr07	2886682	9.58e-43	42.0186	0.339062	LD Block
CTV	S07_2886703	Chr07	2886703	9.58e-43	42.0186	0.339062	LD Block
CTV	S07_2886802	Chr07	2886802	3.03e-42	41.5186	0.340625	LD Block
CTV	S07_2887234	Chr07	2887234	5.45e-43	42.2636	0.340625	LD Block
CTV	S07_2890952	Chr07	2890952	5.45e-43	42.2636	0.340625	LD Block
CTV	S07_2890956	Chr07	2890956	5.45e-43	42.2636	0.340625	LD Block
CTV	S07_2892695	Chr07	2892695	5.45e-43	42.2636	0.340625	LD Block
CTV	S07_2893234	Chr07	2893234	1.63e-41	40.7878	0.34375	LD Block
CTV	S07_2898056	Chr07	2898056	5.45e-43	42.2636	0.340625	LD Block
CTV	S07_2898065	Chr07	2898065	5.45e-43	42.2636	0.340625	LD Block
CTV	S07_2911313	Chr07	2911313	1.08e-34	33.9666	0.257812	LD Block
CTV	S07_2911314	Chr07	2911314	1.08e-34	33.9666	0.257812	LD Block
CTV	S07_2926269	Chr07	2926269	1.74e-35	34.7595	0.257812	LD Block
CTV	S07_2937308	Chr07	2937308	5.45e-43	42.2636	0.340625	LD Block
CTV	S07_2937347	Chr07	2937347	5.45e-43	42.2636	0.340625	LD Block
CTV	S07_2965062	Chr07	2965062	1.12e-45	44.9508	0.325	LD Block
CTV	S07_2970288	Chr07	2970288	1.12e-45	44.9508	0.325	LD Block
CTV	S07_2970312	Chr07	2970312	1.12e-45	44.9508	0.325	LD Block
CTV	S07_2970329	Chr07	2970329	1.12e-45	44.9508	0.325	LD Block
CTV	S07_3001195	Chr07	3001195	1.12e-45	44.9508	0.325	LD Block
CTV	S07_3001304	Chr07	3001304	2.6e-45	44.585	0.323437	LD Block
CTV	S07_3017772	Chr07	3017772	1.28e-45	44.8928	0.328125	LD Block
CTV	S07_3017913	Chr07	3017913	1.28e-45	44.8928	0.328125	LD Block
CTV	S07_3017922	Chr07	3017922	1.28e-45	44.8928	0.328125	LD Block
CTV	S07_3017944	Chr07	3017944	1.28e-45	44.8928	0.328125	LD Block
CTV	S07_3017947	Chr07	3017947	1.28e-45	44.8928	0.328125	LD Block
CTV	S07_3017964	Chr07	3017964	1.28e-45	44.8928	0.328125	LD Block
CTV	S07_3044767	Chr07	3044767	3.49e-45	44.4572	0.33125	LD Block
CTV	S07_3047903	Chr07	3047903	3.49e-45	44.4572	0.33125	LD Block
CTV	S07_3047934	Chr07	3047934	3.49e-45	44.4572	0.33125	LD Block
CTV	S07_3048201	Chr07	3048201	3.49e-45	44.4572	0.33125	LD Block
CTV	S07_3064882	Chr07	3064882	3.49e-45	44.4572	0.33125	LD Block
CTV	S07_3067854	Chr07	3067854	3.49e-45	44.4572	0.33125	LD Block
CTV	S07_3088963	Chr07	3088963	1.09e-42	41.9626	0.33125	LD Block
CTV	S07_3089305	Chr07	3089305	1.09e-42	41.9626	0.33125	LD Block
CTV	S07_3133102	Chr07	3133102	5.81e-39	38.2358	0.335938	LD Block
CTV	S07_3194647	Chr07	3194647	1.22e-37	36.9136	0.34375	LD Block
CTV	S07_3199136	Chr07	3199136	1.22e-37	36.9136	0.34375	LD Block
CTV	S07_3273843	Chr07	3273843	1.4e-12	11.8539	0.196875
CTV	S07_3273920	Chr07	3273920	1.4e-12	11.8539	0.196875
CTV	S07_3273944	Chr07	3273944	1.4e-12	11.8539	0.196875
CTV	S07_3274062	Chr07	3274062	1.4e-12	11.8539	0.196875
CTV	S07_3274074	Chr07	3274074	3.58e-13	12.4461	0.4625
CTV	S07_3274152	Chr07	3274152	8.3e-09	8.08092	0.432812
CTV	S07_3293105	Chr07	3293105	2.43e-28	27.6144	0.36875
CTV	S07_3293140	Chr07	3293140	1.4e-12	11.8539	0.196875
CTV	S07_3313475	Chr07	3313475	1.8e-11	10.7447	0.179688
CTV	S07_3313494	Chr07	3313494	1.09e-10	9.96257	0.435937
CTV	S07_3313509	Chr07	3313509	1.09e-10	9.96257	0.435937
CTV	S07_3313545	Chr07	3313545	1.09e-10	9.96257	0.435937
CTV	S07_3320408	Chr07	3320408	7.05e-12	11.1518	0.245312
CTV	S07_3320567	Chr07	3320567	1.61e-12	11.7932	0.176563
CTV	S07_3326779	Chr07	3326779	4.23e-22	21.3737	0.484375
CTV	S07_3326810	Chr07	3326810	4.23e-22	21.3737	0.484375
CTV	S07_3326959	Chr07	3326959	2.17e-22	21.6635	0.482812
CTV	S07_3374610	Chr07	3374610	5e-21	20.301	0.490625
CTV	S07_3408957	Chr07	3408957	2.55e-13	12.5935	0.317188
CTV	S07_3427353	Chr07	3427353	3.01e-13	12.5214	0.3125
CTV	S07_3478636	Chr07	3478636	7.33e-21	20.1349	0.49375
CTV	S07_3478657	Chr07	3478657	2.17e-14	13.6635	0.334375
CTV	S07_3478805	Chr07	3478805	7.33e-21	20.1349	0.49375
CTV	S07_3478812	Chr07	3478812	7.33e-21	20.1349	0.49375
CTV	S07_3497903	Chr07	3497903	2.52e-13	12.5986	0.31875
CTV	S07_3515993	Chr07	3515993	8.81e-07	6.05502	0.439063
CTV	S07_3516028	Chr07	3516028	1.45e-16	15.8386	0.495312
CTV	S07_3516845	Chr07	3516845	2.8e-16	15.5528	0.49375
CTV	S07_3518929	Chr07	3518929	2.8e-16	15.5528	0.49375
CTV	S07_3525083	Chr07	3525083	1e-15	15	0.489063
CTV	S07_3538692	Chr07	3538692	1.43e-14	13.8447	0.485938
CTV	S07_3538746	Chr07	3538746	1.05e-14	13.9788	0.4875
CTV	S07_3547064	Chr07	3547064	7.17e-16	15.1445	0.490625
CTV	S07_3547260	Chr07	3547260	7.17e-16	15.1445	0.490625
CTV	S07_3547902	Chr07	3547902	1.15e-07	6.9393	0.434375
CTV	S07_3558177	Chr07	3558177	1.38e-08	7.86012	0.240625
CTV	S07_3576037	Chr07	3576037	2.63e-16	15.58	0.49375
CTV	S07_3582427	Chr07	3582427	2.63e-16	15.58	0.49375
CTV	S07_3582428	Chr07	3582428	1.38e-08	7.86012	0.240625
CTV	S07_3582438	Chr07	3582438	6.93e-16	15.1593	0.496875
CTV	S07_3593097	Chr07	3593097	1.33e-11	10.8761	0.45625
CTV	S07_3604829	Chr07	3604829	5.38e-12	11.2692	0.459375
CTV	S07_3605153	Chr07	3605153	1.03e-10	9.98716	0.44375
CTV	S07_3673639	Chr07	3673639	3.15e-09	8.50169	0.435937
CTV	S07_3740049	Chr07	3740049	5.69e-10	9.24489	0.465625
CTV	S07_3774509	Chr07	3774509	2.47e-11	10.6073	0.490625
CTV	S07_3783248	Chr07	3783248	2.47e-11	10.6073	0.490625
CTV	S07_3783252	Chr07	3783252	2.47e-11	10.6073	0.490625
CTV	S07_3889647	Chr07	3889647	2.75e-13	12.5607	0.478125
CTV	S07_3919503	Chr07	3919503	2.75e-13	12.5607	0.478125
CTV	S07_3919518	Chr07	3919518	2.75e-13	12.5607	0.478125
CTV	S07_3961697	Chr07	3961697	3.3e-13	12.4815	0.479687
CTV	S07_4101396	Chr07	4101396	1.68e-11	10.7747	0.489063
CTV	S07_4150096	Chr07	4150096	4.61e-09	8.3363	0.478125
CTV	S07_4182152	Chr07	4182152	4.61e-09	8.3363	0.478125
CTV	S07_4182164	Chr07	4182164	4.61e-09	8.3363	0.478125
CTV	S07_4182165	Chr07	4182165	4.61e-09	8.3363	0.478125
CTV	S07_4182180	Chr07	4182180	4.61e-09	8.3363	0.478125
CTV	S07_4182270	Chr07	4182270	4.61e-09	8.3363	0.478125
CTV	S07_4267246	Chr07	4267246	4.81e-07	6.31785	0.485938
CTV	S07_4267280	Chr07	4267280	4.81e-07	6.31785	0.485938
CTV	S07_4267282	Chr07	4267282	4.81e-07	6.31785	0.485938
CTV	S07_4267306	Chr07	4267306	4.49e-07	6.34775	0.478125
CTV	S07_4270002	Chr07	4270002	1.5e-06	5.82391	0.476562
CTV	S07_4270227	Chr07	4270227	4.03e-07	6.39469	0.475
CTV	S07_4270236	Chr07	4270236	4.03e-07	6.39469	0.475
CTV	S07_4270272	Chr07	4270272	4.03e-07	6.39469	0.475
CTV	S07_4278156	Chr07	4278156	4.03e-07	6.39469	0.475
CTV	S07_4303524	Chr07	4303524	6.78e-08	7.16877	0.49375
CTV	S07_4307301	Chr07	4307301	1.11e-07	6.95468	0.490625
CTV	S07_4323541	Chr07	4323541	1.38e-07	6.86012	0.4875
CTV	S07_4323573	Chr07	4323573	8.62e-09	8.06449	0.49375
CTV	S07_4323903	Chr07	4323903	8.62e-09	8.06449	0.49375
CTV	S07_4323931	Chr07	4323931	1.38e-07	6.86012	0.4875
CTV	S07_4325062	Chr07	4325062	1.38e-07	6.86012	0.4875
CTV	S07_4325203	Chr07	4325203	8.62e-09	8.06449	0.49375

## Sheet: Table S6
Table S6. SnAP recombinant accessions in Bct region with six bolded SNP markers spanning the recombinant region from 2,943,470 to 3,001,466 bases on Pv07.
rs#	chrom	pos	LD block calculated	Gene Model	Variant Type	Blue Mountain	Early Bird	FR 266	Goldcrop	Keygold	Labrador
						SnAP_037	SnAP_107	SnAP_136	SnAP_152	SnAP_191	SnAP_194
						MA admixed	Andean admixed	Andean admixed	Andean	Andean	Andean admixed
S07_2937308	7	2937308	LD Block	Phvul.007G035900	synonymous	A	B	A	A	A	A
S07_2937347	7	2937347	LD Block	Phvul.007G035900	synonymous	A	B	A	A	A	A
S07_2938272	7	2938272		Phvul.007G035900	missense	A	B	A	A	A	A	* SNP marker developed
S07_2943470	7	2943470		Phvul.007G036000	missense	A	B	A	A	A	A	* SNP marker developed
Indel_36050	7	2954330			Intergenic	B	B	B	B	B	B	* Indel marker developed
S07_2964255	7	2964255		Phvul.007G036200	Intron	B	B	B	B	B	B	* SNP marker developed
S07_2965062	7	2965062	LD Block	Phvul.007G036200	missense	B	B	B	B	B	B
S07_2970288	7	2970288	LD Block	Phvul.007G036300	missense	B	B	B	B	B	B
S07_2970312	7	2970312	LD Block	Phvul.007G036300	missense	B	B	B	B	B	B
S07_2970329	7	2970329	LD Block	Phvul.007G036300	synonymous	B	B	B	B	B	B
S07_3001195	7	3001195	LD Block	Phvul.007G036900	5_prime_UTR	B	B	B	B	B	B
S07_3001304	7	3001304	LD Block	Phvul.007G036900	synonymous	B	B	B	B	B	B
S07_3001466	7	3001466		Phvul.007G036900	missense	B	A	B	B	B	B	* SNP marker developed
BAT7_3007026	7	3003523		Phvul.007G036800	missense	B	A	B	B	B	B	* SNP marker developed
S07_3017772	7	3017772	LD Block	Phvul.007G037000	synonymous	B	A	B	B	B	B
S07_3017913	7	3017913	LD Block	Phvul.007G037000	intron	B	A	B	B	B	B
S07_3017922	7	3017922	LD Block	Phvul.007G037000	intron	B	A	B	B	B	B
S07_3017944	7	3017944	LD Block	Phvul.007G037000	intron	B	A	B	B	B	B
S07_3017947	7	3017947	LD Block	Phvul.007G037000	splice_region	B	A	B	B	B	B
S07_3017964	7	3017964	LD Block	Phvul.007G037000	synonymous	B	A	B	B	B	B

## Sheet: Table S7
Table S7. Variants identified in ORF for five Bct candidate genes sequenced in 14 snap and 14 dry beans lines.
SNP variants converted to Tm-shift markers in yellow higlights.
Genotype	Bean Type	Gene pool	CTV reaction	Phvul.007G036200							Phvul.007G036300												Phvul.007G036400		Phvul.007G036500		Phvul.L001619
				2963117	2963797	2963824	2964286	2964541	2965062	2966197	2970037	2970125	2970276	2970288	2970312	2970329	2970381	2970452	2970576	2970668	2970835	2970858	2972620	2972659	2977369	2977453	412	536	542	665	751	766	779	781	797
				missense	synonymous	synonymous	synonymous	missense	missense	missense	missense	Synonymous	missense	missense	missense	Synonymous	missense	Synonymous	missense	Synonymous	missense	missense	frameshift_varian	frameshift_varian	synonymous	synonymous	inframe_deletion	synonymous	synonymous	synonymous	synonymous	synonymous	synonymous	missense	synonymous
G19833	Dry Bean	Andean	No tested	T	A	A	G	T	C	A	A	T	G	C	C	G	T	C	C	C	C	C	A	T-G	C	C	GGA	G	C	G	A	G	T	G	C
Gina	SnAP	Andean	Susceptible	T	A	A	G	T	C	A	A	T	G	C	C	G	T	C	C	C	C	C	N	N	C	C	GGA	G	C	G	A	G	T	G	C
Navarro	SnAP	Andean	Susceptible	T	A	A	G	T	C	A	A	T	G	C	C	G	T	C	C	C	C	C	N	N	N	N	GGA	G	C	G	A	G	T	G	C
Rocdor	SnAP	Andean	Susceptible	T	A	A	G	T	C	A	A	T	G	C	C	G	T	C	C	C	C	C	A	TTG	C	C	GGA	G	C	G	A	G	T	G	C
Titan	SnAP	Andean	Susceptible	T	A	A	G	T	C	A	A	T	G	C	C	G	T	C	C	C	C	C	A	TTG	N	N	GGA	G	C	G	A	G	T	G	C
Top_Crop	SnAP	Andean	Susceptible	T	A	A	G	T	C	A	A	T	G	C	C	G	T	C	C	C	C	C	A	TTG	N	N	GGA	G	C	G	A	G	T	G	C
Trend	SnAP	Andean	Susceptible	T	A	A	G	T	C	A	A	T	G	C	C	G	T	C	C	C	C	C	A	TTG	N	N	GGA	G	C	G	A	G	T	G	C
Shannon	SnAP	Andean	Resistant	T	A	A	G	C	C	A	A	T	G	C	C	G	A	C	C	C	C	C	A	TTG	C	C	GGA	G	C	G	A	G	T	G	C
G122	Dry Bean	Andean	Resistant	T	A	A	G	C	C	A	A	T	G	C	C	G	A	C	C	C	C	C	A	TTG	C	C	GGA	G	C	G	A	G	T	G	C
Amity	SnAP	Andean	Resistant	N	N	N	N	N	N	N	A	T	G	C	C	G	A	C	C	C	C	C	A	TTG	C	C	GGA	G	C	G	A	G	T	G	C
Fortex	SnAP	Middle American admixed	Resistant	N	N	N	N	N	N	N	A	T	G	C	C	G	A	C	C	C	C	C	A	TTG	C	C	GGA	G	C	G	A	G	T	G	C
Common_Red	Dry Bean	Middle American	Resistant	A	G	T	A	T	T	A	G	A	C	A	A	A	A	A	T	T	T	T	-	A-T	C	A	GGA	A	C	A	G	T	C	A	T
Othello	Dry Bean	Middle American	Resistant	A	G	T	A	T	T	A	G	A	C	A	A	A	A	A	T	T	T	T	-	A-T	C	A	GGA	A	C	A	G	T	C	A	T
UI-111	Dry Bean	Middle American	Resistant	A	G	T	A	T	T	A	G	A	C	A	A	A	A	A	T	T	T	T	-	A-T	C	A	GGA	A	C	A	G	T	C	A	T
UI-114	Dry Bean	Middle American	Resistant	A	G	T	A	T	T	A	G	A	C	A	A	A	A	A	T	T	T	T	-	A-T	C	A	GGA	A	C	A	G	T	C	A	T
Cardinal	Dry Bean	Andean	Resistant	A	G	T	A	T	T	A	G	A	C	A	A	A	A	A	T	T	T	T	N	N	C	A	GGA	A	C	A	G	T	C	A	T
Astun	SnAP	Andean	Tolerant	A	G	T	A	T	T	A	G	A	C	A	A	A	A	A	T	T	T	T	N	N	C	A	GGA	A	C	A	G	T	C	A	T
Profit	SnAP	Andean	Resistant	A	G	T	A	T	T	A	G	A	C	A	A	A	A	A	T	T	T	T	-	A-T	C	A	GGA	A	C	A	G	T	C	A	T
DOR364	Dry Bean	Middle American	No tested	A	G	T	A	T	T	A	G	A	C	A	A	A	A	A	T	T	T	T	-	A-T	G	A	---	A	C	A	G	T	C	A	T
UI-123	Dry Bean	Middle American	Resistant	A	G	T	A	T	T	A	G	A	C	A	A	A	A	A	T	T	T	T	-	A-T	G	A	---	A	C	A	G	T	C	A	T
Tenderlake	SnAP	Andean	Resistant	A	G	T	A	T	T	A	G	A	C	A	A	A	A	A	T	T	T	T	-	A-T	G	A	---	A	C	A	G	T	C	A	T
Dubbele_Witte	SnAP	Middle American	Tolerant	A	G	T	A	T	T	G	G	A	C	A	A	A	A	A	T	T	T	T	-	A-T	N	N	GGA	A	C	A	G	T	C	A	T
BAT93	Dry Bean	Middle American	Resistant	A	G	T	A	T	T	G	G	A	C	A	A	A	A	A	T	T	T	T	-	A-T	C	A	GGA	A	C	A	G	T	C	A	T
Matterhorn	Dry Bean	Middle American	Resistant	A	G	T	A	T	T	G	G	A	C	A	A	A	A	A	T	T	T	T	-	A-T	C	A	GGA	A	C	A	G	T	C	A	T
Sanilac	Dry Bean	Middle American	Tolerant	A	G	T	A	T	T	G	G	A	C	A	A	A	A	A	T	T	T	T	N	N	C	A	GGA	A	C	A	G	T	C	A	T
UI_59	Dry Bean	Middle American	Resistant	A	G	T	A	T	T	G	G	A	C	A	A	A	A	A	T	T	T	T	-	A-T	C	A	GGA	A	C	A	G	T	C	A	T
Early_Bird	SnAP	Andean	Resistant	A	G	T	A	T	T	G	G	A	C	A	A	A	A	A	T	T	T	T	-	A-T	N	N	GGA	A	C	A	G	T	C	A	T
XAN176	Dry Bean	Middle American	No tested	A	G	T	A	T	T	G	G	A	C	A	A	A	A	A	T	T	T	T	-	A-T	C	A	GGA	A	C	A	G	T	C	A	T

## Sheet: Table S8
Table S8. Haplotypes in the SnAP based on alleles for SNP markers S07_2970381, S07_2970276, and S07_2966197.
Id. SnAP	Id. Name	Structure_K2(Q>85%)	CTV-Logan reaction	S07_2966197	S07_2970276	S07_2970381	Haplotype_CTV
SnAP001	Acclaim	Andean	Susceptible	AA	GG	TT	Haplo1
SnAP002	Accord	Andean admixed	Resistant	AA	GG	AA	Haplo2
SnAP003	Allure	Middle American admixed	Resistant	GG	CC	AA	Haplo3-2
SnAP004	Almaty	Middle American admixed	Resistant	GG	CC	AA	Haplo3-2
SnAP005	Amanda	Middle American admixed	Segregating R or IR	AA	CC	AA	Haplo3-1
SnAP006	Amigo	Andean admixed	Segregating R or S	AA	GG	TT	NA
SnAP007	Amity	Andean admixed	Resistant	AA	GG	AA	Haplo2
SnAP008	Amy	Andean	Intermediate Resistant	AA	CC	AA	Haplo3-1
SnAP009	Amythest	Andean admixed	Resistant	GG	CC	AA	Haplo3-2
SnAP010	Angers	Middle American admixed	NA	NN	NN	NN	NA
SnAP011	Apollo	Andean	Resistant	AA	CC	AA	Haplo3-1
SnAP012	Applause	Andean	Resistant	GG	CC	AA	Haplo3-2
SnAP013	Aristocrop	Andean	Segregating R or IR	AA	CC	AA	Haplo3-1
SnAP014	Astun	Andean admixed	Intermediate Resistant	AA	CC	AA	Haplo3-1
SnAP015	Atlantic	Andean	Susceptible	AA	GG	TT	Haplo1
SnAP016	Axel	Middle American admixed	Resistant	GG	CC	AA	Haplo3-2
SnAP017	Baby_Bop	Middle American admixed	Resistant	GG	CC	AA	Haplo3-2
SnAP018	Balsas	Middle American admixed	Resistant	AA	CC	AA	Haplo3-1
SnAP019	Banga	Middle American admixed	Resistant	GG	CC	AA	Haplo3-2
SnAP020	Barrier	Andean	Resistant	AA	CC	AA	Haplo3-1
SnAP021	BBL_109	Andean	Susceptible	AA	GG	TT	Haplo1
SnAP022	BBL_110	Middle American	Susceptible	AA	GG	TT	Haplo1
SnAP023	BBL_156	Andean admixed	Resistant	AA	CC	AA	Haplo3-1
SnAP024	BBL_274	Andean admixed	Resistant	AA	CC	AA	Haplo3-1
SnAP025	BBL_47	Andean	Susceptible	AA	GG	TT	Haplo1
SnAP026	Beany_Baby	Andean admixed	Susceptible	AA	GG	TT	Haplo1
SnAP027	Benchmark	Andean admixed	Resistant	AA	CC	AA	Haplo3-1
SnAP028	Benton	Andean	Susceptible	AA	GG	TT	Haplo1
SnAP029	Biscayne	Andean	Susceptible	AA	GG	TT	Haplo1
SnAP030	Black_Valentine	Andean	Susceptible	AA	GG	TT	Haplo1
SnAP031	Blazer	Andean	Segregating R or S	AA	GG	TT	NA
SnAP032	Blue_Crop	Andean	Susceptible	AA	GG	TT	Haplo1
SnAP033	Blue_Duet	Andean	Segregating R or S	AA	GG	TT	NA
SnAP034	Blue_Knight	Andean admixed	Resistant	AA	CC	AA	Haplo3-1
SnAP035	Blue_Lake_Pole	Middle American	Resistant	AA	CC	AA	Haplo3-1
SnAP036	Blue_Lake_Pole_S7	Middle American	Resistant	GG	CC	AA	Haplo3-2
SnAP037	Blue_Mountain	Middle American admixed	Resistant	AA	CC	AA	Haplo3-1
SnAP038	Blue_Peter_Pole	Middle American	Resistant	GG	CC	AA	Haplo3-2
SnAP039	Blue_Ridge	Andean	Susceptible	AA	GG	TT	Haplo1
SnAP040	Bluepak	Middle American admixed	Resistant	AA	CC	AA	Haplo3-1
SnAP041	Bogey	Middle American admixed	Resistant	GG	CC	AA	Haplo3-2
SnAP042	Bogota	Andean admixed	Susceptible	AA	GG	TT	Haplo1
SnAP043	Bonanza	Andean	Susceptible	AA	GG	TT	Haplo1
SnAP044	Booster	Middle American	Resistant	GG	CC	AA	Haplo3-2
SnAP045	Bountiful	Andean	Susceptible	AA	GG	TT	Haplo1
SnAP046	Bounty	Andean	Segregating R or IR	AA	CC	AA	Haplo3-1
SnAP047	Brio	Andean	Resistant	AA	CC	AA	Haplo3-1
SnAP048	Brittle_Wax	Andean	Resistant	AA	CC	AA	Haplo3-1
SnAP049	Broker's_Choice	Andean	Susceptible	AA	GG	TT	Haplo1
SnAP050	Bronco	Andean	Segregating R or IR	AA	CC	AA	Haplo3-1
SnAP051	Burly	Andean	Susceptible	AA	GG	TT	Haplo1
SnAP052	Burpee's_Stringless	Andean	Segregating R or IR	AA	CC	AA	Haplo3-1
SnAP053	Bush_Blue_Lake_53	Middle American admixed	Resistant	AA	CC	AA	Haplo3-1
SnAP054	Bush_Blue_Lake_Supreme	Andean	Resistant	AA	CC	AA	Haplo3-1
SnAP055	Bush_Kentucky_Wonder_125	Andean	Resistant	AA	CC	AA	Haplo3-1
SnAP056	Bush_Romano_350	Andean	Susceptible	AA	GG	TT	Haplo1
SnAP057	Bush_Romano_635	Middle American admixed	Resistant	AA	CC	AA	Haplo3-1
SnAP058	Bush_Romano_71	Andean admixed	Susceptible	AA	GG	TT	Haplo1
SnAP059	Cadillac	Middle American admixed	Resistant	GG	CC	AA	Haplo3-2
SnAP060	Caesar	Andean admixed	Susceptible	AA	GG	TT	Haplo1
SnAP061	Calgreen	Andean	Segregating R or IR or S	AA	CC	AA	NA
SnAP062	Cape	Andean	Resistant	AA	CC	AA	Haplo3-1
SnAP063	Capricorn	Andean	Intermediate Resistant	AA	CC	AA	Haplo3-1
SnAP064	Carlo	Andean admixed	Resistant	AA	CC	AA	Haplo3-1
SnAP065	Carson	Andean	Resistant	AA	CC	AA	Haplo3-1
SnAP066	Cartagena	Middle American admixed	Resistant	AA	CC	AA	Haplo3-1
SnAP067	Castano	Andean	Resistant	AA	CC	AA	Haplo3-1
SnAP068	Castel	Andean admixed	Resistant	GG	CC	AA	Haplo3-2
SnAP069	Catania	Middle American admixed	Resistant	AA	CC	AA	Haplo3-1
SnAP070	Celtic	Middle American admixed	Resistant	GG	CC	AA	Haplo3-2
SnAP071	Century_Gold	Andean	Susceptible	AA	GG	TT	Haplo1
SnAP072	Charon	Andean admixed	Resistant	AA	CC	AA	Haplo3-1
SnAP073	Checkmate	Andean	Susceptible	AA	GG	TT	Haplo1
SnAP074	Cherokee	Andean	Susceptible	AA	GG	TT	Haplo1
SnAP075	Climbing_French	Andean	Segregating R or IR or S	AA	GG	TT	NA
SnAP076	Clyde	Middle American admixed	Resistant	GG	CC	AA	Haplo3-2
SnAP077	Coloma	Middle American admixed	Segregating R or S	AA	GG	TT	NA
SnAP078	Contender	Andean	Segregating R or S	AA	GG	TT	NA
SnAP079	Corbett_Refugee	Andean admixed	Resistant	GG	CC	AA	Haplo3-2
SnAP080	Crest	Andean	Susceptible	AA	GG	TT	Haplo1
SnAP081	Crossville	Andean	Susceptible	AA	GG	TT	Haplo1
SnAP082	Cruiser	Middle American admixed	Resistant	GG	CC	AA	Haplo3-2
SnAP083	Cyclone	Andean	Susceptible	AA	GG	TT	Haplo1
SnAP084	Dandy	Andean admixed	Susceptible	AA	GG	TT	Haplo1
SnAP085	Daytona	Andean	Susceptible	AA	GG	TT	Haplo1
SnAP086	Derby	Andean	Resistant	AA	CC	AA	Haplo3-1
SnAP087	DMC_04-01	Middle American	Segregating R or IR or S	AA	GG	TT	NA
SnAP088	DMC_04-04	Middle American	Susceptible	AA	GG	TT	Haplo1
SnAP089	DMC_04-14	Middle American admixed	Resistant	AA	CC	AA	Haplo3-1
SnAP090	DMC_04-34	Middle American admixed	Susceptible	AA	GG	TT	Haplo1
SnAP091	DMC_04-60	Middle American admixed	Resistant	AA	CC	AA	Haplo3-1
SnAP092	DMC_04-61	Middle American	Resistant	AA	CC	AA	Haplo3-1
SnAP093	DMC_04-88	Middle American	Segregating R or S	AA	GG	TT	NA
SnAP094	DMC_04-94	Middle American	Segregating R or S	AA	GG	TT	NA
SnAP095	DMC_06-01	Andean admixed	Susceptible	AA	GG	TT	Haplo1
SnAP096	DMC_06-39	Andean	Susceptible	AA	GG	TT	Haplo1
SnAP097	DMC_08-02	Andean admixed	Resistant	AA	CC	AA	Haplo3-1
SnAP098	DMC_08-52	Andean admixed	Resistant	AA	CC	AA	Haplo3-1
SnAP099	Doral	Andean admixed	Resistant	GG	CC	AA	Haplo3-2
SnAP100	Dubbele_Witte	Middle American	Intermediate Resistant	GG	CC	AA	Haplo3-2
SnAP101	Duchess	Andean	Resistant	AA	CC	AA	Haplo3-1
SnAP102	Dusky	Andean admixed	Intermediate Resistant	AA	CC	AA	Haplo3-1
SnAP103	Dynasty	Middle American admixed	Resistant	GG	CC	AA	Haplo3-2
SnAP104	Eagle	Andean	Susceptible	AA	GG	TT	Haplo1
SnAP105	Earligreen	Andean	Resistant	GG	CC	AA	Haplo3-2
SnAP106	Earliwax	Andean	Resistant	AA	CC	AA	Haplo3-1
SnAP107	Early_Bird	Andean admixed	Resistant	GG	CC	AA	Haplo3-2
SnAP108	Early_Blue	Middle American admixed	Resistant	AA	CC	AA	Haplo3-1
SnAP109	Early_Gallatin	Andean	Susceptible	AA	GG	TT	Haplo1
SnAP110	Early_Riser	Andean admixed	Susceptible	AA	GG	TT	Haplo1
SnAP111	Early_Sunray	Andean admixed	Segregating R or IR	AA	CC	AA	Haplo3-1
SnAP112	Ebro	Andean admixed	Susceptible	AA	GG	TT	Haplo1
SnAP113	Embassy	Andean	Segregating R or IR or S	AA	CC	AA	NA
SnAP114	Empress	Andean	Resistant	AA	CC	AA	Haplo3-1
SnAP115	Envy	Andean admixed	Resistant	AA	CC	AA	Haplo3-1
SnAP116	Epoch	Middle American admixed	Resistant	AA	CC	AA	Haplo3-1
SnAP117	Erin	Andean admixed	Segregating R or IR or S	AA	CC	AA	NA
SnAP118	Espada	Andean admixed	Susceptible	AA	GG	TT	Haplo1
SnAP119	Esquire	Middle American	Intermediate Resistant	AA	CC	AA	Haplo3-1
SnAP120	Evergreen	Andean admixed	Resistant	AA	GG	AA	Haplo2
SnAP121	Evolutie	Middle American admixed	Segregating R or IR	GG	CC	AA	Haplo3-2
SnAP122	EZ_Harvest	Middle American admixed	Segregating R or S	AA	GG	TT	NA
SnAP123	EZ_Pick	Middle American admixed	Segregating R or IR or S	AA	GG	TT	NA
SnAP124	Ferrari	Middle American admixed	Resistant	AA	CC	AA	Haplo3-1
SnAP125	Fesca	Andean admixed	Resistant	AA	CC	AA	Haplo3-1
SnAP126	Festina	Andean	Resistant	AA	CC	AA	Haplo3-1
SnAP127	Flagrano	Middle American admixed	Resistant	AA	CC	AA	Haplo3-1
SnAP128	Flamata	Middle American admixed	Segregating R or S	AA	GG	TT	NA
SnAP129	Flaveol	Middle American admixed	Resistant	AA	CC	AA	Haplo3-1
SnAP130	Flavio	Middle American admixed	Resistant	GG	CC	AA	Haplo3-2
SnAP131	Flavor_Sweet	Andean admixed	Resistant	AA	CC	AA	Haplo3-1
SnAP132	Flevoro	Middle American admixed	Resistant	GG	CC	AA	Haplo3-2
SnAP133	Flo	Andean admixed	Resistant	AA	CC	AA	Haplo3-1
SnAP134	Foremost	Middle American admixed	Resistant	AA	CC	AA	Haplo3-1
SnAP135	Fortex	Middle American admixed	Resistant	AA	GG	AA	Haplo2
SnAP136	FR_266	Andean admixed	Resistant	AA	CC	AA	Haplo3-1
SnAP137	Frenchy	Middle American admixed	Resistant	GG	CC	AA	Haplo3-2
SnAP138	Freshpick	Middle American admixed	Resistant	AA	CC	AA	Haplo3-1
SnAP139	Fury	Andean	Resistant	AA	CC	AA	Haplo3-1
SnAP140	Gabriella	Andean admixed	Resistant	AA	CC	AA	Haplo3-1
SnAP141	Gaelic	Middle American admixed	Resistant	GG	CC	AA	Haplo3-2
SnAP142	Galagold	Andean	Susceptible	AA	GG	TT	Haplo1
SnAP143	Galamor	Andean	Susceptible	AA	GG	TT	Haplo1
SnAP144	Gallatin_50	Andean	Susceptible	AA	GG	TT	Haplo1
SnAP145	Galveston	Andean admixed	Resistant	AA	CC	AA	Haplo3-1
SnAP146	Gator_Green_15	Andean	Susceptible	AA	GG	TT	Haplo1
SnAP147	Gem	Andean	Segregating R or IR or S	AA	CC	AA	NA
SnAP148	Gentry	Andean	Susceptible	AA	GG	TT	Haplo1
SnAP149	Gina	Andean admixed	Susceptible	AA	GG	TT	Haplo1
SnAP150	Gold_Mine	Andean	Susceptible	AA	GG	TT	Haplo1
SnAP151	Gold_Ribbon_(Ex_08120703)	Andean	Susceptible	AA	GG	TT	Haplo1
SnAP152	Goldcrop	Andean	Resistant	GG	CC	AA	Haplo3-2
SnAP153	Golden_Gate_Wax	Andean admixed	Segregating R or S	AA	GG	TT	NA
SnAP154	Golden_Rod	Andean	NA	AA	GG	TT	NA
SnAP155	Golden_Sands	Middle American admixed	Resistant	GG	CC	AA	Haplo3-2
SnAP156	Goldette	Andean	Resistant	AA	CC	AA	Haplo3-1
SnAP157	Goldie	Andean	Segregating R or S	AA	GG	TT	NA
SnAP158	Goldkist	Andean	Susceptible	AA	GG	TT	Haplo1
SnAP159	Goldrush	Andean	Susceptible	AA	GG	TT	Haplo1
SnAP160	Grand_Canyon	Andean	Resistant	AA	CC	AA	Haplo3-1
SnAP161	Green_Arrow	Andean admixed	Segregating R or IR	AA	CC	AA	Haplo3-1
SnAP162	Green_Genes	Andean admixed	Segregating R or IR or S	AA	CC	AA	NA
SnAP163	Greenpak	Andean	Susceptible	AA	GG	TT	Haplo1
SnAP164	Greensleeves	Andean	Segregating R or IR	AA	CC	AA	Haplo3-1
SnAP165	Grenoble	Andean admixed	Resistant	AA	CC	AA	Haplo3-1
SnAP167	Hayden	Andean admixed	Segregating R or IR	AA	CC	AA	Haplo3-1
SnAP166	Harvester	Andean	Segregating R or IR	AA	CC	AA	Haplo3-1
SnAP168	Hercules	Andean	Susceptible	AA	GG	TT	Haplo1
SnAP169	Hialeah	Andean	Susceptible	AA	GG	TT	Haplo1
SnAP170	Highway	Andean admixed	Resistant	AA	CC	AA	Haplo3-1
SnAP171	Homestyle	Andean admixed	Resistant	AA	CC	AA	Haplo3-1
SnAP172	Hystyle	Andean	Resistant	AA	CC	AA	Haplo3-1
SnAP173	Idaho_Refugee	Andean admixed	Segregating R or IR	GG	CC	AA	Haplo3-2
SnAP174	Ideal_Market	Middle American	Resistant	NN	NN	NN	NA
SnAP175	Igloo	Andean admixed	Resistant	AA	CC	AA	Haplo3-1
SnAP176	Impact	Andean admixed	Resistant	GG	CC	AA	Haplo3-2
SnAP177	Improved_Tendergreen	Andean	Resistant	AA	CC	AA	Haplo3-1
SnAP178	Imuna	Andean admixed	Segregating R or S	AA	GG	TT	NA
SnAP179	Indy_Gold	Andean	Susceptible	AA	GG	TT	Haplo1
SnAP180	Isar	Andean admixed	Resistant	GG	CC	AA	Haplo3-2
SnAP181	IVT_7214	Middle American	Resistant	AA	CC	AA	Haplo3-1
SnAP182	IVT_7233	Middle American	Resistant	GG	CC	AA	Haplo3-2
SnAP183	Jade	Andean admixed	Resistant	AA	CC	AA	Haplo3-1
SnAP184	Jolanda	Middle American admixed	Resistant	AA	CC	AA	Haplo3-1
SnAP185	Jubba	Andean admixed	Resistant	AA	CC	AA	Haplo3-1
SnAP186	Juliet	Andean admixed	Resistant	AA	CC	AA	Haplo3-1
SnAP187	Jumbo	Andean admixed	Susceptible	AA	GG	TT	Haplo1
SnAP188	Kentucky_Blue	Middle American	Resistant	AA	CC	AA	Haplo3-1
SnAP190	Kentucky_Wonder_Pole	Middle American	Resistant	GG	CC	AA	Haplo3-2
SnAP189	Kentucky_Wonder_Bush	Andean	Susceptible	AA	GG	TT	Haplo1
SnAP191	Keygold	Andean	Resistant	GG	CC	AA	Haplo3-2
SnAP192	Koala	Middle American admixed	Resistant	GG	CC	AA	Haplo3-2
SnAP193	Kylian	Middle American admixed	Resistant	GG	CC	AA	Haplo3-2
SnAP194	Labrador	Andean admixed	Resistant	AA	CC	AA	Haplo3-1
SnAP195	Lake_Erie	Andean admixed	Segregating R or IR or S	AA	GG	TT	NA
SnAP196	Lake_Geneva	Andean	Susceptible	AA	GG	TT	Haplo1
SnAP197	Lake_Largo	Andean admixed	Susceptible	AA	GG	TT	Haplo1
SnAP198	Lake_Shasta	Andean admixed	Segregating R or IR or S	AA	GG	TT	NA
SnAP199	Lake_Superior	Andean admixed	Susceptible	AA	GG	TT	Haplo1
SnAP200	Lakeland	Andean	Susceptible	AA	GG	TT	Haplo1
SnAP201	Lancer	Andean admixed	Susceptible	AA	GG	TT	Haplo1
SnAP202	Landmark	Andean	Segregating R or IR	AA	CC	AA	Haplo3-1
SnAP203	Landreth's_Stringless	Andean	Resistant	AA	CC	AA	Haplo3-1
SnAP204	Laureat	Middle American admixed	Resistant	GG	CC	AA	Haplo3-2
SnAP205	Legion	Andean	Resistant	AA	CC	AA	Haplo3-1
SnAP206	Leon	Andean	Resistant	AA	CC	AA	Haplo3-1
SnAP207	Lute	Middle American admixed	Resistant	GG	CC	AA	Haplo3-2
SnAP208	Lynx	Andean admixed	Resistant	AA	CC	AA	Haplo3-1
SnAP209	Magnum	Andean	Susceptible	AA	GG	TT	Haplo1
SnAP210	Majestic	Andean	Susceptible	AA	GG	TT	Haplo1
SnAP211	Malibu	Middle American	Resistant	GG	CC	AA	Haplo3-2
SnAP212	Marseille	Andean admixed	Resistant	GG	CC	AA	Haplo3-2
SnAP213	Masai	Middle American admixed	Resistant	GG	CC	AA	Haplo3-2
SnAP214	Matador	Andean admixed	Resistant	AA	CC	AA	Haplo3-1
SnAP215	Maxibel	Andean admixed	Resistant	GG	CC	AA	Haplo3-2
SnAP216	McCaslan_No._42	Middle American	Resistant	GG	CC	AA	Haplo3-2
SnAP217	Medinah	Middle American admixed	Resistant	AA	CC	AA	Haplo3-1
SnAP218	Mercury	Andean	Resistant	AA	CC	AA	Haplo3-1
SnAP219	Miami	Andean	Intermediate Resistant	AA	CC	AA	Haplo3-1
SnAP220	Mikado	Andean	Resistant	AA	CC	AA	Haplo3-1
SnAP221	Minidoka	Middle American	Resistant	AA	CC	AA	Haplo3-1
SnAP222	Minuette	Andean admixed	Susceptible	AA	GG	TT	Haplo1
SnAP223	Mirada	Andean	Intermediate Resistant	AA	CC	AA	Haplo3-1
SnAP224	Modus	Andean admixed	Resistant	AA	CC	AA	Haplo3-1
SnAP225	Molly	Middle American admixed	Resistant	AA	CC	AA	Haplo3-1
SnAP226	Monaco	Andean admixed	Susceptible	AA	GG	TT	Haplo1
SnAP227	Moncayo	Andean admixed	Resistant	AA	CC	AA	Haplo3-1
SnAP228	Mount_Hood	Middle American admixed	Resistant	GG	CC	AA	Haplo3-2
SnAP229	Mustang	Andean	Resistant	AA	CC	AA	Haplo3-1
SnAP230	Navarro	Andean	Susceptible	AA	GG	TT	Haplo1
SnAP231	Nicelo	Andean	Susceptible	AA	GG	TT	Haplo1
SnAP232	Nickel	Middle American admixed	Resistant	GG	CC	AA	Haplo3-2
SnAP233	Nomad	Andean admixed	Resistant	AA	CC	AA	Haplo3-1
SnAP234	Nomara	Andean admixed	Resistant	AA	CC	AA	Haplo3-1
SnAP235	Normandie	Middle American admixed	Resistant	GG	CC	AA	Haplo3-2
SnAP236	NY6020-5	Andean admixed	Susceptible	AA	GG	TT	Haplo1
SnAP237	Opus	Andean	Resistant	AA	CC	AA	Haplo3-1
SnAP238	Oregon_1604M	Middle American	Resistant	AA	CC	AA	Haplo3-1
SnAP239	Oregon_2065	Middle American	Resistant	AA	CC	AA	Haplo3-1
SnAP240	Oregon_5402	Middle American admixed	Resistant	AA	CC	AA	Haplo3-1
SnAP241	Oregon_5630	Middle American admixed	Resistant	AA	CC	AA	Haplo3-1
SnAP242	Oregon_91G	Middle American admixed	Intermediate Resistant	AA	CC	AA	Haplo3-1
SnAP243	Oregon_Giant_Pole	Middle American admixed	Resistant	GG	CC	AA	Haplo3-2
SnAP244	Orient	Middle American admixed	Resistant	GG	CC	AA	Haplo3-2
SnAP245	Ovation	Middle American admixed	Segregating R or IR or S	NN	NN	NN	NA
SnAP246	Palati	Andean admixed	Resistant	AA	CC	AA	Haplo3-1
SnAP247	Paloma	Middle American admixed	Resistant	AA	CC	AA	Haplo3-1
SnAP248	Panama	Middle American admixed	Resistant	GG	CC	AA	Haplo3-2
SnAP249	Paulista	Middle American admixed	Resistant	AA	CC	AA	Haplo3-1
SnAP250	Pax	Andean	Susceptible	AA	GG	TT	Haplo1
SnAP251	Peak	Andean	Segregating R or IR or S	AA	GG	TT	NA
SnAP253	Petite	Andean	Susceptible	AA	GG	TT	Haplo1
SnAP252	Pencil_Pod_Golden_Wax	Andean	Susceptible	AA	GG	TT	Haplo1
SnAP254	Pierre	Middle American admixed	Resistant	AA	CC	AA	Haplo3-1
SnAP255	Pirate	Andean	Susceptible	AA	GG	TT	Haplo1
SnAP256	Pix	Middle American admixed	Intermediate Resistant	GG	CC	AA	Haplo3-2
SnAP257	Podsquad	Andean	Resistant	AA	CC	AA	Haplo3-1
SnAP258	Polder	Middle American admixed	Resistant	GG	CC	AA	Haplo3-2
SnAP259	Primo	Andean	Susceptible	AA	GG	TT	Haplo1
SnAP260	Processor	Andean	NA	AA	GG	TT	NA
SnAP261	Producer	Andean	Segregating R or IR	AA	CC	AA	Haplo3-1
SnAP262	Profit	Andean admixed	Resistant	AA	CC	AA	Haplo3-1
SnAP263	Profit_Maker	Andean	Susceptible	AA	GG	TT	Haplo1
SnAP264	Prosperity	Andean admixed	Resistant	AA	CC	AA	Haplo3-1
SnAP265	Provider	Andean	Susceptible	AA	GG	TT	Haplo1
SnAP266	Quest	Andean admixed	Resistant	AA	CC	AA	Haplo3-1
SnAP267	Rainier	Middle American admixed	Segregating R or IR	GG	CC	AA	Haplo3-2
SnAP268	Rapids	Middle American admixed	Resistant	AA	CC	AA	Haplo3-1
SnAP269	Redon	Middle American admixed	Resistant	GG	CC	AA	Haplo3-2
SnAP270	Refugee_Wax	Andean	Resistant	GG	CC	AA	Haplo3-2
SnAP271	Renegade	Andean admixed	Intermediate Resistant	AA	CC	AA	Haplo3-1
SnAP272	Resisto	Andean	Resistant	AA	CC	AA	Haplo3-1
SnAP273	RH13	Andean admixed	NA	NN	NN	NN	NA
SnAP274	Rocdor	Andean admixed	Susceptible	AA	GG	TT	Haplo1
SnAP275	Rockport	Andean admixed	Resistant	GG	CC	AA	Haplo3-2
SnAP276	Rodeo	Andean	Resistant	AA	CC	AA	Haplo3-1
SnAP277	Roller	Middle American admixed	Resistant	GG	CC	AA	Haplo3-2
SnAP278	Roma	Andean	Susceptible	AA	GG	TT	Haplo1
SnAP279	Roma_II	Andean	Susceptible	AA	GG	TT	Haplo1
SnAP280	Romano_118	Andean admixed	Resistant	AA	CC	AA	Haplo3-1
SnAP281	Romano_Gold	Andean admixed	Susceptible	AA	GG	TT	Haplo1
SnAP282	Romano_Purpiat	Andean admixed	Susceptible	AA	GG	TT	Haplo1
SnAP283	Royal_Burgundy	Andean admixed	Resistant	AA	CC	AA	Haplo3-1
SnAP284	Royalty_Purple_Pod	Andean admixed	Resistant	AA	CC	AA	Haplo3-1
SnAP285	Salou	Andean admixed	Resistant	AA	CC	AA	Haplo3-1
SnAP286	Sapporo	Middle American admixed	Resistant	GG	CC	AA	Haplo3-2
SnAP287	Saratoga	Andean admixed	Segregating R or S	AA	CC	AA	NA
SnAP288	Satin	Middle American	Resistant	GG	CC	AA	Haplo3-2
SnAP289	Savor	Andean	Susceptible	AA	GG	TT	Haplo1
SnAP290	Score	Andean	Segregating R or IR or S	AA	CC	AA	NA
SnAP291	Scorpio	Andean	Intermediate Resistant	AA	CC	AA	Haplo3-1
SnAP292	Sea_biscuit	Andean	Susceptible	AA	GG	TT	Haplo1
SnAP293	Secretariat	Andean	Susceptible	AA	GG	TT	Haplo1
SnAP294	Selecta	Middle American	Resistant	GG	CC	AA	Haplo3-2
SnAP295	Sentry	Andean	Resistant	AA	CC	AA	Haplo3-1
SnAP296	Serengeti	Andean admixed	Resistant	AA	CC	AA	Haplo3-1
SnAP297	Serin	Middle American admixed	NA	AA	CC	AA	NA
SnAP298	Seville	Andean admixed	Resistant	AA	CC	AA	Haplo3-1
SnAP299	Shade	Andean	Resistant	AA	CC	AA	Haplo3-1
SnAP300	Shamrock	Andean	Susceptible	AA	GG	TT	Haplo1
SnAP301	Shannon	Andean	Resistant	AA	GG	AA	Haplo2
SnAP302	Shore	Andean	Susceptible	AA	GG	TT	Haplo1
SnAP303	Sinclair_Butterwax	Andean	Resistant	AA	CC	AA	Haplo3-1
SnAP304	Sirio	Middle American admixed	Segregating R or IR	GG	CC	AA	Haplo3-2
SnAP305	Slenderella	Andean admixed	Resistant	GG	CC	AA	Haplo3-2
SnAP306	Slenderette	Andean	Resistant	AA	CC	AA	Haplo3-1
SnAP307	Slendergreen	Andean	Resistant	GG	CC	AA	Haplo3-2
SnAP308	Slenderpack	Andean admixed	Susceptible	AA	GG	TT	Haplo1
SnAP309	Slenderwax	Andean	Resistant	AA	CC	AA	Haplo3-1
SnAP310	Slimgreen	Andean	Resistant	GG	CC	AA	Haplo3-2
SnAP311	Slimgym	Andean	Resistant	AA	CC	AA	Haplo3-1
SnAP312	Smilo	Middle American	Resistant	GG	CC	AA	Haplo3-2
SnAP313	Soleil	Andean admixed	Segregating R or IR or S	AA	CC	AA	NA
SnAP314	Sonata	Andean admixed	Susceptible	AA	GG	TT	Haplo1
SnAP315	Sonesta	Andean admixed	Resistant	GG	CC	AA	Haplo3-2
SnAP316	Spartacus	Andean	Resistant	AA	CC	AA	Haplo3-1
SnAP317	Speedy	Middle American admixed	Resistant	AA	CC	AA	Haplo3-1
SnAP318	Splendergold	Andean	Susceptible	AA	GG	TT	Haplo1
SnAP319	Sprite	Andean	Susceptible	AA	GG	TT	Haplo1
SnAP320	Sprout	Andean	Segregating R or S	AA	GG	TT	NA
SnAP321	Spurt	Andean	Resistant	AA	CC	AA	Haplo3-1
SnAP322	Stallion	Andean	Resistant	AA	CC	AA	Haplo3-1
SnAP323	Stayton	Middle American admixed	Resistant	AA	CC	AA	Haplo3-1
SnAP324	Stiletto	Andean admixed	Resistant	AA	CC	AA	Haplo3-1
SnAP325	Storm	Andean	Resistant	AA	CC	AA	Haplo3-1
SnAP326	Stretch	Andean	Segregating R or IR	AA	CC	AA	Haplo3-1
SnAP327	Stride	Andean	Susceptible	AA	GG	TT	Haplo1
SnAP328	Strike	Andean	Resistant	AA	CC	AA	Haplo3-1
SnAP329	Stringless_Frech_Filet	Andean admixed	Resistant	GG	CC	AA	Haplo3-2
SnAP330	Stringless_Green_Refugee	Andean admixed	Resistant	GG	CC	AA	Haplo3-2
SnAP331	Summit	Andean	Segregating R or IR	AA	CC	AA	Haplo3-1
SnAP332	Sundial	Andean	NA	AA	GG	TT	NA
SnAP333	Sungold_(CW_198)	Andean	Susceptible	AA	GG	TT	Haplo1
SnAP334	Sunrae	Andean	Resistant	AA	CC	AA	Haplo3-1
SnAP335	Sunrise	Andean admixed	Resistant	AA	CC	AA	Haplo3-1
SnAP336	Surfing	Middle American admixed	Segregating R or S	AA	GG	TT	NA
SnAP337	Symphony	Andean admixed	Resistant	AA	CC	AA	Haplo3-1
SnAP338	Tanta	Andean admixed	Resistant	AA	CC	AA	Haplo3-1
SnAP339	Tapia	Andean admixed	Segregating R or S	AA	GG	TT	NA
SnAP340	Tavera	Middle American admixed	Resistant	GG	CC	AA	Haplo3-2
SnAP341	Tema	Andean	Resistant	AA	CC	AA	Haplo3-1
SnAP342	Tempest	Andean	Susceptible	AA	GG	TT	Haplo1
SnAP343	Tenderblue	Andean	Susceptible	AA	GG	TT	Haplo1
SnAP344	Tendercrop	Andean	Susceptible	AA	GG	TT	Haplo1
SnAP345	Tendergreen	Andean	Resistant	AA	CC	AA	Haplo3-1
SnAP346	Tenderlake	Andean admixed	Resistant	AA	CC	AA	Haplo3-1
SnAP347	Teresa_(Pretoria)	Andean admixed	Resistant	AA	CC	AA	Haplo3-1
SnAP348	Teseo	Andean admixed	Resistant	AA	CC	AA	Haplo3-1
SnAP349	Thor	Andean	Resistant	AA	CC	AA	Haplo3-1
SnAP350	Thoroughbred	Andean	Resistant	AA	CC	AA	Haplo3-1
SnAP351	Tidal_Wave	Andean	Susceptible	AA	GG	TT	Haplo1
SnAP352	Titan	Andean	Susceptible	AA	GG	TT	Haplo1
SnAP353	Top_Crop	Andean	Susceptible	AA	GG	TT	Haplo1
SnAP354	Torrent	Andean	Resistant	AA	CC	AA	Haplo3-1
SnAP355	Trail_of_Tears	Middle American	Resistant	AA	CC	AA	Haplo3-1
SnAP356	Trend	Andean	Susceptible	AA	GG	TT	Haplo1
SnAP357	Triumph	Andean	Susceptible	AA	GG	TT	Haplo1
SnAP358	Trueblue	Andean	Resistant	AA	CC	AA	Haplo3-1
SnAP359	Ulysses	Andean	Resistant	AA	CC	AA	Haplo3-1
SnAP360	Unidor	Andean admixed	Segregating R or IR or S	AA	GG	TT	NA
SnAP361	US_Refugee_5	Andean admixed	Resistant	GG	CC	AA	Haplo3-2
SnAP362	Valentino	Andean	Resistant	AA	CC	AA	Haplo3-1
SnAP363	Valgold	Andean	Resistant	AA	CC	AA	Haplo3-1
SnAP364	Velour	Middle American admixed	Resistant	GG	CC	AA	Haplo3-2
SnAP365	Venture	Andean admixed	Resistant	AA	CC	AA	Haplo3-1
SnAP366	Vitagreen	Andean	Resistant	AA	CC	AA	Haplo3-1
SnAP367	Volta	Middle American admixed	Resistant	AA	CC	AA	Haplo3-1
SnAP368	Warrior	Andean admixed	Intermediate Resistant	AA	CC	AA	Haplo3-1
SnAP369	Wax_216	Andean	Susceptible	AA	GG	TT	Haplo1
SnAP370	Wax_Romano_82264	Andean	Susceptible	AA	GG	TT	Haplo1
SnAP371	White_Seeded_Provider	Andean	Resistant	AA	CC	AA	Haplo3-1
SnAP372	Widusa	Middle American	Segregating R or S	GG	CC	AA	NA
SnAP373	Win	Andean	Segregating R or S	AA	CC	AA	NA
SnAP374	Wondergreen	Andean	Resistant	AA	CC	AA	Haplo3-1
SnAP375	Wrangler	Andean	Segregating R or S	AA	CC	AA	NA
SnAP376	Yukon	Andean	Segregating R or S	AA	CC	AA	NA
SnAP377	Zeus	Andean	Susceptible	AA	GG	TT	Haplo1
SnAP378	Zodiac	Andean admixed	Resistant	AA	CC	AA	Haplo3-1

## Sheet: Table S9
Table S9. Dry bean population (DBP) haplotypes, disease reaction, and gene pool affiliation.
Id. DBP	Id. Name	Structure_K2(>85%)	CTV-Worland_score	CTV_category	S07_2966197	S07_2970276	S07_2970381	Haplotype_CTV
DBP01	Blush	Andean	3.23	Resistant	AA	CC	AA	Haplo3-1
DBP02	H9659-27-10	Andean	2.401	Resistant	AA	GG	AA	Haplo2
DBP03	OT1730-42-8	Andean	2.655	Resistant	AA	GG	AA	Haplo2
DBP04	PR-0188	Andean	2.769	Resistant	AA	GG	AA	Haplo2
DBP05	PR-0282	Andean	4.785	Tolerant	GG	CC	AA	Haplo3-2
DBP06	PR-0630	Andean	5.082	Tolerant	AA	GG	AA	Haplo2
DBP07	PR-2256	Andean	4.313	Tolerant	AA	GG	AA	Haplo2
DBP08	PR-2415	Andean	2.665	Resistant	AA	GG	AA	Haplo2
DBP09	PR-703	Andean	2.346	Resistant	AA	GG	AA	Haplo2
DBP10	PS14-070-2-B3	Andean	5.964	Tolerant	AA	GG	AA	Haplo2
DBP11	PS19-035-B-1-B	Andean	3.471	Resistant	AA	GG	AA	Haplo2
DBP12	R1701-42-4	Andean	3.556	Resistant	AA	GG	AA	Haplo2
DBP13	R1701-43-1	Andean	3.306	Resistant	AA	GG	AA	Haplo2
DBP14	RC-105	Andean	5.178	Tolerant	AA	GG	AA	Haplo2
DBP15	RC-117	Andean	3.624	Resistant	AA	GG	AA	Haplo2
DBP16	Whitetail	Andean	3.765	Resistant	GG	CC	AA	Haplo3-2
DBP17	CR17-1-10-B3	Andean	4.993	Tolerant	AA	CC	AA	Haplo3-1
DBP18	CR17-1-7-B2	Andean	2.737	Resistant	AA	CC	AA	Haplo3-1
DBP19	OAC RACER	Andean	9.079	Susceptible	AA	GG	TT	Haplo1
DBP20	PR-0386	Andean	1.822	Resistant	AA	GG	AA	Haplo2
DBP21	PR-0510	Andean	5.208	Tolerant	AA	CC	AA	Haplo3-1
DBP22	PR-0511	Andean	4.763	Tolerant	AA	GG	AA	Haplo2
DBP23	PR-1252	Andean	3.39	Resistant	AA	GG	AA	Haplo2
DBP24	PS19-010-1-B	Andean	5.118	Tolerant	GG	CC	AA	Haplo3-2
DBP25	R1701-77-2	Andean	2.025	Resistant	GG	CC	AA	Haplo3-2
DBP26	USCR-14-25-B2	Andean	2.824	Resistant	AA	CC	AA	Haplo3-1
DBP27	IJR	Andean	2.695	Resistant	AA	GG	AA	Haplo2
DBP28	KIJIVU (ADP_033)	Andean	4	Tolerant	AA	GG	AA	Haplo2
DBP29	PR-0136	Andean	5.542	Tolerant	AA	CC	AA	Haplo3-1
DBP30	PR-0145	Andean	4.611	Tolerant	AA	GG	AA	Haplo2
DBP31	PR-0295	Andean	1.458	Resistant	AA	GG	AA	Haplo2
DBP32	PR-1270	Andean	4.125	Tolerant	AA	GG	AA	Haplo2
DBP33	PR-1901	Andean	8.688	Susceptible	AA	GG	TT	Haplo1
DBP34	PR-2011	Andean	5.151	Tolerant	AA	GG	AA	Haplo2
DBP35	PR-2149	Andean	4.83	Tolerant	AA	GG	AA	Haplo2
DBP36	PR-2263	Andean	3.232	Resistant	AA	GG	AA	Haplo2
DBP37	PR-2268	Andean	5.552	Tolerant	AA	GG	AA	Haplo2
DBP38	PS14-076-3-B3	Andean	4.263	Tolerant	AA	GG	AA	Haplo2
DBP39	PS19-005-1-B	Andean	6.38	Tolerant	GG	CC	AA	Haplo3-2
DBP40	PS19-051-B-1-B	Andean	8.983	Susceptible	AA	GG	TT	Haplo1
DBP41	R1701-57-1	Andean	5.983	Tolerant	AA	CC	AA	Haplo3-1
DBP42	SVS-0863	Andean	6.349	Tolerant	AA	GG	TT	Haplo1
DBP43	AC Scotty	Andean	9.232	Susceptible	AA	GG	TT	Haplo1
DBP44	Belagio	Andean	8.935	Susceptible	AA	GG	TT	Haplo1
DBP45	Beluga	Andean	6.195	Tolerant	AA	GG	TT	Haplo1
DBP46	Cardinal	Andean	2.633	Resistant	AA	CC	AA	Haplo3-1
DBP47	Cayenne	Middle American	4.165	Tolerant	GG	CC	AA	Haplo3-2
DBP48	CELRK	Andean	7.712	Susceptible	AA	GG	TT	Haplo1
DBP49	Common Pinto	Middle American	3.009	Resistant	AA	CC	AA	Haplo3-1
DBP50	Common Red Mexican	Middle American	2.413	Resistant	AA	CC	AA	Haplo3-1
DBP51	Dynasty	Andean	8.634	Susceptible	AA	GG	TT	Haplo1	*Different genotype to Dynasty in SnAP, this is dry bean
DBP52	Eclipse	Middle American	5.055	Tolerant	GG	CC	AA	Haplo3-2
DBP53	Krimson	Andean	3.159	Resistant	AA	CC	AA	Haplo3-1
DBP54	Lassen	Andean	7.693	Susceptible	AA	GG	TT	Haplo1
DBP55	Matterhorn	Middle American	4.532	Tolerant	GG	CC	AA	Haplo3-2
DBP56	Maverick	Middle American	5.312	Tolerant	AA	CC	AA	Haplo3-1
DBP57	Mayflower	Middle American	3.574	Resistant	AA	CC	AA	Haplo3-1
DBP58	Merlot	Middle American	3.416	Resistant	GG	CC	AA	Haplo3-2
DBP59	Midnight	Middle American	3.655	Resistant	AA	CC	AA	Haplo3-1
DBP60	Montcalm	Andean	5.571	Tolerant	GG	CC	AA	Haplo3-2
DBP61	Monterrey	Middle American	4.993	Tolerant	GG	CC	AA	Haplo3-2
DBP62	ND Palomino	Middle American	6.118	Tolerant	GG	CC	AA	Haplo3-2
DBP63	ND Pegasus	Middle American	3.306	Resistant	GG	CC	AA	Haplo3-2
DBP64	Norstar	Middle American	3.753	Resistant	AA	CC	AA	Haplo3-1
DBP65	NW 63	Middle American	2.966	Resistant	AA	CC	AA	Haplo3-1
DBP66	Othello	Middle American	3.357	Resistant	AA	CC	AA	Haplo3-1
DBP67	Pink Floyd	Middle American	3.001	Resistant	AA	CC	AA	Haplo3-1
DBP68	Pink Panther	Andean	7.287	Susceptible	AA	GG	TT	Haplo1
DBP69	PT16-9	Middle American	4.954	Tolerant	GG	CC	AA	Haplo3-2
DBP70	Raven	Middle American	5.064	Tolerant	AA	CC	AA	Haplo3-1
DBP71	Red Kloud	Andean	8.118	Susceptible	AA	GG	TT	Haplo1
DBP72	RedHawk	Andean	3.633	Resistant	GG	CC	AA	Haplo3-2
DBP73	Rosa	Middle American	3.621	Resistant	AA	CC	AA	Haplo3-1
DBP74	Royal Red	Andean	3.113	Resistant	AA	CC	AA	Haplo3-1
DBP75	Sacramento	Andean	8.24	Susceptible	AA	GG	TT	Haplo1
DBP76	Sanilac	Middle American	6.445	Tolerant	GG	CC	AA	Haplo3-2
DBP77	Sedona	Middle American	3.889	Resistant	AA	CC	AA	Haplo3-1
DBP78	Snowdon	Andean	3.751	Resistant	AA	CC	AA	Haplo3-1
DBP79	T-39	Middle American	3.231	Resistant	AA	CC	AA	Haplo3-1
DBP80	Taylor Horticulture	Andean	8.388	Susceptible	AA	GG	TT	Haplo1
DBP81	UI 111	Middle American	2.406	Resistant	AA	CC	AA	Haplo3-1
DBP82	UI 3	Middle American	3.193	Resistant	AA	CC	AA	Haplo3-1
DBP83	UI 537	Middle American	3.229	Resistant	AA	CC	AA	Haplo3-1
DBP84	UI 59	Middle American	2.026	Resistant	GG	CC	AA	Haplo3-2
DBP85	Wallace773-V98	Andean	8.137	Susceptible	AA	GG	TT	Haplo1
DBP86	Yolano	Middle American	4.624	Tolerant	AA	CC	AA	Haplo3-1
DBP87	Zenith	Middle American	2.67	Resistant	AA	CC	AA	Haplo3-1
DBP88	Zorro	Middle American	4.139	Tolerant	AA	CC	AA	Haplo3-1

## Sheet: Table S10
Table S10. Dry bean genotypes haplotyped for S07_2966197, S07_2970276, and S07_2970381 SNP markers.
Consecutive number	Genotype	Seed color Type	Genepool	CTV-Logan (Agb)	CTV(by Strausbaugh)	CTV-Worland score (DBP)	S07_2966197	S07_2970276	S07_2970381	Haplotype_CTV
1	Beluga	WK	Andean	Susceptible		6.195	AA	GG	TT	Haplo1
2	Chinook 2000	LRK	Andean	Susceptible			AA	GG	TT	Haplo1
3	Cran09	Cranberry	Andean	Susceptible			AA	GG	TT	Haplo1
4	Jalo EEP 558	Miscellaneous	Andean	Susceptible			AA	GG	TT	Haplo1
5	Lassen	WK	Andean	Susceptible		7.693	AA	GG	TT	Haplo1
6	Myasi	Yellow	Andean	Susceptible			AA	GG	TT	Haplo1
7	Taylor Horticulture	Cranberry	Andean	Susceptible	Susceptible	8.388	AA	GG	TT	Haplo1
8	Canadian Wonder (ADP_010)	red	Andean	Resistant			AA	GG	AA	Haplo2
9	California Dark Red Kidney (CDRK)	DRK	Andean	Resistant			AA	GG	AA	Haplo2
10	Charlevoix	DRK	Andean	Resistant			AA	GG	AA	Haplo2
11	Drake	DRK	Andean	Resistant			AA	GG	AA	Haplo2
12	G122	Cranberry	Andean	Resistant			AA	GG	AA	Haplo2
13	Ica Quimbaya	red mottle	Andean	Resistant			AA	GG	AA	Haplo2
14	Isles	DRK	Andean	Resistant			AA	GG	AA	Haplo2
15	Jesca	pur mot	Andean	Resistant			AA	GG	AA	Haplo2
16	Kijivu (ADP_033)	purp spec	Andean	Resistant		4	AA	GG	AA	Haplo2
17	Majesty	DRK	Andean	Resistant			AA	GG	AA	Haplo2
18	Pompadour B	red mottle	Andean	Resistant			AA	GG	AA	Haplo2
19	UC Red Kidney	LRK	Andean	Resistant			AA	GG	AA	Haplo2
20	Blush	LRK	Andean	Resistant		3.23	AA	CC	AA	Haplo3-1
21	Fiero	DRK	Andean	Resistant			AA	CC	AA	Haplo3-1
22	K-42	LRK	Andean	Resistant			AA	CC	AA	Haplo3-1
23	Royal Red	DRK	Andean	Resistant		3.1	AA	CC	AA	Haplo3-1
24	Silver Cloud	WK	Andean	Resistant			AA	CC	AA	Haplo3-1
25	UI 51	Cranberry	Andean	Resistant			AA	CC	AA	Haplo3-1
26	A 55	Black	Middle American	Resistant			AA	CC	AA	Haplo3-1
27	Chase	Pinto	Middle American	Resistant			AA	CC	AA	Haplo3-1
28	Common Red - Landrace	Small Red	Middle American	Resistant	Resistant	2.413	AA	CC	AA	Haplo3-1
29	DOR 364	Small Red	Middle American	Resistant			AA	CC	AA	Haplo3-1
30	Fiesta	Pinto	Middle American	Resistant			AA	CC	AA	Haplo3-1
31	Gala	Pinto	Middle American	Resistant			AA	CC	AA	Haplo3-1
32	Harold	Pink	Middle American	Resistant			AA	CC	AA	Haplo3-1
33	NW63	Small Red	Middle American	Resistant			AA	CC	AA	Haplo3-1
34	Othello	Pinto	Middle American	Resistant		3.357	AA	CC	AA	Haplo3-1
35	Starlight	Great Northern	Middle American	Resistant			AA	CC	AA	Haplo3-1
36	UI 111	Pinto	Middle American	Resistant	Resistant	2.4	AA	CC	AA	Haplo3-1
37	UI 114	Pinto	Middle American	Resistant			AA	CC	AA	Haplo3-1
38	UI 123	Great Northern	Middle American	Resistant	Resistant		AA	CC	AA	Haplo3-1
39	UI 31	Great Northern	Middle American	Resistant			AA	CC	AA	Haplo3-1
40	US1140 (syn GN1140)	Great Northern	Middle American	Resistant			AA	CC	AA	Haplo3-1
41	USWA 13	Great Northern	Middle American	Resistant	Resistant		AA	CC	AA	Haplo3-1
42	USWA-12	Great Northern	Middle American	Resistant			AA	CC	AA	Haplo3-1
43	Victor	Pink	Middle American	Resistant			AA	CC	AA	Haplo3-1
44	Vision	Pinto	Middle American	Resistant			AA	CC	AA	Haplo3-1
45	Badillo	LRK	Andean	Resistant			GG	CC	AA	Haplo3-2
46	Montcalm	DRK	Andean	Resistant		5.571	GG	CC	AA	Haplo3-2
47	Red Hawk	DRK	Andean	Resistant			GG	CC	AA	Haplo3-2
48	USDK-CBB-15	DRK	Andean	Resistant			GG	CC	AA	Haplo3-2
49	USWK-CBB-17	WK	Andean	Resistant			GG	CC	AA	Haplo3-2
50	Aztec	Pinto	Middle American	Resistant			GG	CC	AA	Haplo3-2
51	Beryl	Great Northern	Middle American	Resistant			GG	CC	AA	Haplo3-2
52	Harris	Great Northern	Middle American	Resistant			GG	CC	AA	Haplo3-2
53	Kodiak	Pinto	Middle American	Resistant			GG	CC	AA	Haplo3-2
54	Matterhorn	Great Northern	Middle American	Resistant		4.532	GG	CC	AA	Haplo3-2
55	Orion	Great Northern	Middle American	Resistant			GG	CC	AA	Haplo3-2
56	UI 59	Great Northern	Middle American	Resistant	Resistant	2	GG	CC	AA	Haplo3-2
57	XAN 176	Black	Middle American	Resistant			GG	CC	AA	Haplo3-2
